# Supplementary material for: 3D bioprinted multilayered cerebrovascular conduits to study cancer extravasation mechanism related with vascular geometry
Source: Nat Commun. 2023 Nov 24;14:7696. doi: 10.1038/s41467-023-43586-4 (PMC10673893; doi:10.1038/s41467-023-43586-4)
Supplement: Supplementary file 4 — Source data [file 41467_2023_43586_MOESM4_ESM.zip]

Archive with 18 entries (18 files):
- SourceData_Fig2.xlsx
- SourceData_Fig3.xlsx
- SourceData_Fig4.xlsx
- SourceData_Fig5.xlsx
- SourceData_Fig6.xlsx
- SourceData_FigS1.xlsx
- SourceData_FigS11.xlsx
- SourceData_FigS12.xlsx
- SourceData_FigS13.xlsx
- SourceData_FigS18.xlsx
- SourceData_FigS19.xlsx
- SourceData_FigS2.xlsx
- SourceData_FigS22.xlsx
- SourceData_FigS3.xlsx
- SourceData_FigS4.xlsx
- SourceData_FigS6.xlsx
- SourceData_FigS7.xlsx
- SourceData_TableS1.xlsx
