# Supplementary material for: 3D bioprinted multilayered cerebrovascular conduits to study cancer extravasation mechanism related with vascular geometry
Source: Nat Commun. 2023 Nov 24;14:7696. doi: 10.1038/s41467-023-43586-4 (PMC10673893; doi:10.1038/s41467-023-43586-4)
Supplement: Supplementary file 4 — Source data [file 41467_2023_43586_MOESM4_ESM.zip › SourceData_Fig2.xlsx]

## Sheet: Sheet1
Figure 2B	Shear rate (1/s)	0.5B	0.5B	0.5B		Shear rate (1/s)	1.0B	1.0B	1.0B		Shear rate (1/s)	1.5B	1.5B	1.5B		Shear rate (1/s)	1.0B0.5A	1.0B0.5A	1.0B0.5A		Shear rate (1/s)	1.0B1.0A	1.0B1.0A	1.0B1.0A
	0.100004	1.02688	0.994911	0.984399		0.100004	25.361	22.0984	20.4817		0.100004	92.8061	90.4988	91.5438		0.100004	39.7248	39.8	39.8752		0.100004	72.3845	71.2401	71.9875
	0.138921	1.00751	0.975865	1.03666		0.138921	25.7667	22.4378	20.627		0.138921	87.6247	88.2764	86.1206		0.138921	38.5434	38.8324	37.0649		0.138921	70.6827	69.8831	69.9823
	0.193055	0.961924	0.991349	0.977951		0.193055	22.3454	19.5565	18.0517		0.193055	71.6592	72.4261	70.5278		0.193055	31.3204	31.7225	30.9183		0.193055	58.0788	57.2945	57.3631
	0.268229	0.917892	0.950947	0.975476		0.268229	19.0856	16.7664	15.6101		0.268229	57.418	58.4533	56.8088		0.268229	25.8327	26.103	25.431		0.268229	46.8558	46.0214	46.1902
	0.372702	0.878074	0.9194	0.93236		0.372702	16.0297	14.1743	13.2864		0.372702	45.7746	46.2089	45.0028		0.372702	21.3828	21.4705	20.9603		0.372702	37.5607	36.7338	36.8876
	0.517899	0.831904	0.879318	0.875492		0.517899	13.3528	11.9006	11.1897		0.517899	36.238	36.5634	35.5835		0.517899	17.5084	17.6118	17.105		0.517899	29.8627	29.0186	29.2068
	0.719576	0.780076	0.827724	0.817968		0.719576	11.0771	9.90929	9.36536		0.719576	28.7717	28.9949	28.2483		0.719576	14.2371	14.3012	13.873		0.719576	23.4707	22.4441	22.9973
	0.999858	0.727508	0.758207	0.751642		0.999858	9.15178	8.2072	7.78559		0.999858	22.7755	22.9392	22.3703		0.999858	11.6946	11.7284	11.3608		0.999858	18.5779	17.7734	17.8824
	1.38929	0.670815	0.68979	0.681501		1.38929	7.51922	6.73178	6.43062		1.38929	17.931	18.0655	17.6338		1.38929	9.49685	9.58414	9.10956		1.38929	14.7285	13.9692	13.9878
	1.93035	0.60919	0.623794	0.613884		1.93035	6.12478	5.488	5.27395		1.93035	14.1009	14.2018	13.8733		1.93035	7.67579	7.82013	7.23145		1.93035	11.8062	11.0017	11.1107
	2.68223	0.544473	0.560573	0.549077		2.68223	4.95799	4.46103	4.30772		2.68223	11.0952	11.1735	10.9126		2.68223	6.18591	6.22138	5.85044		2.68223	9.38581	8.61182	8.6598
	3.7271	0.488563	0.500761	0.489482		3.7271	4.00015	3.60964	3.50123		3.7271	8.70642	8.76789	8.55638		3.7271	4.98665	4.99143	4.68187		3.7271	7.0275	6.9293	6.9757
	5.17876	0.431659	0.440049	0.428412		5.17876	3.20579	2.90213	2.82693		5.17876	6.80457	6.8453	6.69411		5.17876	4.02082	4.08724	3.6544		5.17876	5.5969	5.2457	5.4963
	7.19587	0.380947	0.382695	0.373895		7.19587	2.56452	2.32758	2.2736		7.19587	5.31689	5.347	5.22742		7.19587	3.24163	3.35112	2.83214		7.19587	4.30142	4.20417	4.24867
	9.99863	0.331909	0.330636	0.323996		9.99863	2.04344	1.85874	1.82051		9.99863	4.14655	4.16943	4.07752		9.99863	2.61152	2.68155	2.24149		9.99863	3.36929	3.29018	3.2984
	13.8931	0.284529	0.283968	0.278575		13.8931	1.62384	1.4801	1.45348		13.8931	3.22763	3.24693	3.17532		13.8931	2.10586	2.14339	1.76833		13.8931	2.63775	2.5449	2.5806
	19.3043	0.242619	0.242003	0.237819		19.3043	1.28713	1.17512	1.15825		19.3043	2.50853	2.52399	2.46986		19.3043	1.70052	1.71238	1.38866		19.3043	2.06618	1.99452	1.98784
	26.8233	0.205431	0.204968	0.201816		26.8233	1.01881	0.932044	0.920901		26.8233	1.94752	1.96085	1.91943		26.8233	1.2755	1.2832	1.2678		26.8233	1.586	1.5423	1.57915
	37.2708	0.173037	0.172647	0.170252		37.2708	0.805643	0.738602	0.730877		37.2708	1.51156	1.52218	1.49118		37.2708	1.02538	1.0322	0.98856		37.2708	1.22314	1.21985	1.21737
	51.7877	0.144786	0.14458	0.142805		51.7877	0.636338	0.58491	0.579656		51.7877	1.17329	1.18191	1.1588		51.7877	0.817796	0.81847	0.787122		51.7877	0.949864	0.94624	0.947488
	71.9591	0.120459	0.120471	0.119143		71.9591	0.502289	0.462831	0.459122		71.9591	0.910793	0.917615	0.900661		71.9591	0.652385	0.66108	0.61369		71.9591	0.738988	0.733112	0.736164
	99.9861	0.09993	0.099976	0.099063		99.9861	0.396279	0.365915	0.363387		99.9861	0.707236	0.713302	0.700625		99.9861	0.511835	0.519754	0.500916		99.9861	0.573564	0.56993	0.571198
	138.93	0.082688	0.082713	0.082013		138.93	0.31235	0.289217	0.287594		138.93	0.55017	0.55505	0.545438		138.93	0.416405	0.421185	0.381625		138.93	0.447578	0.44327	0.439886
	193.042	0.068227	0.068195	0.067664		193.042	0.246237	0.228569	0.227569		193.042	0.428432	0.432396	0.425135		193.042	0.3245	0.3321	0.3139		193.042	0.34184	0.34374	0.347293
	268.232	0.056171	0.056109	0.055689		268.232	0.194256	0.18075	0.180097		268.232	0.334256	0.337368	0.331807		268.232	0.258581	0.26133	0.252832		268.232	0.270355	0.26432	0.26739
	372.708	0.046155	0.046088	0.045764		372.708	0.153286	0.143004	0.142574		372.708	0.260842	0.263602	0.259071		372.708	0.205072	0.206327	0.203517		372.708	0.209485	0.20585	0.20712
	517.876	0.037901	0.03782	0.037581		517.876	0.121009	0.113143	0.112966		517.876	0.203491	0.20575	0.202293		517.876	0.163945	0.164725	0.160165		517.876	0.16132	0.160003	0.16126
	719.588	0.031122	0.031063	0.030876		719.588	0.09561	0.089578	0.089561		719.588	0.15872	0.160423	0.157939		719.588	0.129543	0.130244	0.128392		719.588	0.125742	0.12412	0.124364
	999.862	0.025567	0.025539	0.025399		999.862	0.075617	0.070939	0.071086		999.862	0.123831	0.125142	0.123293		999.862	0.103681	0.104078	0.100284		999.862	0.097785	0.095243	0.097327
Figure 2C	Strain (%)	G' 0.5B	G' 0.5B	G' 0.5B		Strain (%)	G'' 0.5B	G'' 0.5B	G'' 0.5B		Strain (%)	G' 1.0B0.5A	G' 1.0B0.5A	G' 1.0B0.5A		Strain (%)	G'' 1.0B0.5A	G'' 1.0B0.5A	G'' 1.0B0.5A		Strain (%)	G' 1.0B1.0A	G' 1.0B1.0A	G' 1.0B1.0A		Strain (%)	G'' 1.0B1.0A	G'' 1.0B1.0A	G'' 1.0B1.0A
	0.100004	1.35772	0.3723	1.49331		0.100004	2.19943	1.3246	1.1472		0.100004	15.5598	14.8723	15.0473		0.100004	12.8847	11.6715	11.9781		0.100004	22.8653	22.4125	22.1181		0.100004	16.8034	16.0462	16.5106
	0.138921	1.84712	1.18945	1.12711		0.138921	1.06763	1.93178	1.41707		0.138921	15.6668	14.9247	15.2089		0.138921	12.203	10.3073	11.9987		0.138921	24.4255	23.8707	23.6273		0.138921	15.5351	14.7369	14.9203
	0.193055	1.31665	1.28093	1.38829		0.193055	1.49096	1.99196	1.36995		0.193055	15.9702	15.3833	15.6145		0.193055	12.9218	11.0961	12.6475		0.193055	23.5975	23.3223	22.9391		0.193055	13.7595	13.037	13.4464
	0.268229	0.809514	1.19602	1.03477		0.268229	1.58184	1.60935	1.56437		0.268229	15.8094	15.3134	15.6712		0.268229	13.3039	11.6996	12.8082		0.268229	23.8335	23.5921	23.192		0.268229	15.7361	15.1246	15.4047
	0.372702	1.22335	1.77504	1.25127		0.372702	1.80323	1.90761	1.49026		0.372702	15.9995	15.4112	15.6758		0.372702	13.0417	11.4374	12.546		0.372702	24.3738	24.2996	23.8159		0.372702	15.5067	14.9258	15.2755
	0.517899	1.31944	1.65087	0.9403		0.517899	1.93905	1.71694	1.36709		0.517899	16.0495	15.4478	15.8142		0.517899	12.66	11.0557	12.1643		0.517899	24.4415	24.4019	23.9009		0.517899	15.2504	14.9798	15.1508
	0.719576	1.32582	1.42272	1.02567		0.719576	1.92581	1.78007	1.40581		0.719576	16.0973	15.452	15.7496		0.719576	12.6948	11.0905	12.1991		0.719576	24.6702	24.4178	24.0232		0.719576	16.1094	14.8224	15.447
	0.999858	1.34517	1.43787	1.13321		0.999858	1.84105	1.77345	1.51089		0.999858	15.9723	15.4678	15.8468		0.999858	12.8032	11.1989	12.3075		0.999858	24.5549	24.4793	23.9963		0.999858	15.451	14.8324	15.2554
	1.38929	1.16505	1.61261	1.12247		1.38929	1.57141	1.78846	1.37551		1.38929	16.1224	15.508	15.7468		1.38929	12.9069	11.3026	12.4112		1.38929	24.5557	24.5391	24.0266		1.38929	15.4746	14.9455	15.458
	1.93035	1.28975	1.43185	1.08877		1.93035	1.697	1.75794	1.34022		1.93035	16.0867	15.569	15.9144		1.93035	12.9292	11.3249	12.4335		1.93035	24.6531	24.3973	24.0044		1.93035	16.0514	14.8972	14.9685
	2.68223	1.15189	1.48387	1.06808		2.68223	1.74409	1.74842	1.35194		2.68223	16.4308	15.5574	15.5642		2.68223	12.281	12.0861	12.1807		2.68223	24.6314	24.5564	24.0731		2.68223	15.5214	14.9631	15.4464
	3.7271	1.16978	1.4429	1.10279		3.7271	1.78671	1.75564	1.36642		3.7271	16.3477	15.6356	15.8598		3.7271	12.3397	12.1226	12.1284		3.7271	24.6161	24.5157	24.0451		3.7271	15.4924	14.9214	15.392
	5.17876	1.22623	1.46637	1.04773		5.17876	1.73697	1.79172	1.3716		5.17876	16.1834	15.6707	16.0631		5.17876	12.3138	12.0224	12.1681		5.17876	24.6308	24.5922	24.0907		5.17876	15.4104	14.9589	15.399
	7.19587	1.27199	1.45548	1.04119		7.19587	1.73721	1.77963	1.38915		7.19587	16.8519	15.4571	15.7267		7.19587	12.2593	12.0546	12.2219		7.19587	24.7129	24.5613	24.1163		7.19587	15.5321	14.9459	15.3857
	9.99863	1.24318	1.41637	1.05638		9.99863	1.71995	1.79074	1.36696		9.99863	16.4381	15.7186	15.9216		9.99863	12.3662	11.9834	12.1148		9.99863	24.6984	24.6436	24.1502		9.99863	15.5734	15.0252	15.5186
	13.8931	1.26083	1.37318	1.0242		13.8931	1.73185	1.79615	1.37933		13.8931	16.4116	15.716	15.9072		13.8931	12.3229	12.0315	12.1772		13.8931	24.6843	24.6433	24.143		13.8931	15.6036	15.1223	15.5026
	19.3043	1.25601	1.32208	0.95463		19.3043	1.73823	1.80905	1.39092		19.3043	16.3602	15.6689	15.8515		19.3043	12.2567	12.0662	12.1781		19.3043	24.5078	24.4828	23.9745		19.3043	15.5921	15.0186	15.547
	26.8233	1.25388	1.29568	0.930743		26.8233	1.72696	1.80133	1.39697		26.8233	16.2321	15.5309	15.7333		26.8233	12.3039	12.0857	12.0871		26.8233	24.2646	24.161	23.692		26.8233	15.5802	15.0196	15.4826
	37.2708	1.23736	1.3151	0.944655		37.2708	1.73512	1.79666	1.38766		37.2708	16.0185	15.2481	15.4209		37.2708	12.2698	11.9784	12.1241		37.2708	23.7161	23.5911	23.1328		37.2708	15.5393	14.956	15.4143
	51.7877	1.20622	1.27106	0.908513		51.7877	1.72422	1.79442	1.38837		51.7877	15.2991	14.7498	15.1044		51.7877	12.1218	11.9371	12.0725		51.7877	22.6953	22.6197	22.1367		51.7877	15.4053	14.8467	15.3297
	71.9591	1.16026	1.23009	0.883966		71.9591	1.71238	1.78697	1.37971		71.9591	14.3966	13.8648	14.2264		71.9591	12.372	11.3204	11.9869		71.9591	21.0067	20.9625	20.4638		71.9591	15.1344	14.6957	15.1186
	99.9861	1.08281	1.14777	0.824001		99.9861	1.69743	1.76243	1.36175		99.9861	13.1088	12.4773	12.6993		99.9861	11.777	11.4856	11.6313		99.9861	18.5054	18.1953	18.1633		99.9861	14.8577	14.5156	14.5476
	138.93	0.97631	1.03271	0.7461		138.93	1.65923	1.72477	1.34111		138.93	11.0037	10.4975	10.8667		138.93	11.3004	11.1077	11.2111		138.93	15.159	14.8643	14.8537		138.93	14.2541	13.9488	13.9594
	193.042	0.835375	0.885068	0.641105		193.042	1.59839	1.66309	1.29351		193.042	8.6016	8.1363	8.511		193.042	10.7239	10.4321	10.4907		193.042	11.4939	11.3435	10.897		193.042	13.2283	12.8518	13.3087
	268.232	0.673456	0.711445	0.520197		268.232	1.50358	1.56251	1.222		268.232	6.19562	5.75562	6.15562		268.232	9.71533	9.50393	9.66963		268.232	8.10403	7.90673	7.44723		268.232	11.9762	11.5794	11.9089
	372.708	0.512597	0.539282	0.398473		372.708	1.37625	1.42984	1.1271		372.708	4.09456	3.95546	4.07946		372.708	8.56086	8.37746	8.55016		372.708	5.20157	5.09344	5.0766		372.708	10.352	10.227	10.2439
	517.876	0.370421	0.386962	0.291442		517.876	1.22907	1.27499	1.01214		517.876	2.61208	2.54618	2.56758		517.876	7.61371	6.90941	7.29801		517.876	3.29745	3.23993	3.19777		517.876	8.71744	8.61176	8.66592
	719.588	0.258082	0.271786	0.205197		719.588	1.07364	1.11438	0.890078		719.588	1.62665	1.49666	1.63664		719.588	6.60879	5.40449	6.19309		719.588	2.06399	2.05179	1.94989		719.588	7.17264	7.06534	7.15364
	999.862	0.176717	0.18619	0.143216		999.862	0.923501	0.955384	0.770785		999.862	0.98201	0.93061	0.97041		999.862	5.0425	4.8618	5.0132		999.862	1.27843	1.24835	1.21131		999.862	5.78428	5.71416	5.7572
Figure 2D(i)	Time (s)	Oscillation strain	G' 1.0B	G' 1.0B	G' 1.0B		Time (s)	Oscillation strain	G'' 1.0B	G'' 1.0B	G'' 1.0B		Figure 2D(ii)	Time (s)	Oscillation strain	G' 1.0B0.5A	G' 1.0B0.5A	G' 1.0B0.5A		Time (s)	Oscillation strain	G'' 1.0B0.5A	G'' 1.0B0.5A	G'' 1.0B0.5A
	6.16201	1.01903	16.1901	15.7691	17.3611		6.16201	1.01903	11.2906	11.1781	11.8531			6.16201	1.01903	16.1591	15.9298	17.1384		6.16201	1.01903	11.8392	11.5265	12.5719
	12.246	1.00078	16.1259	15.8949	16.8069		12.246	1.00078	10.9682	10.9139	11.7125			12.246	1.00078	16.3047	16.0163	17.5231		12.246	1.00078	11.8699	11.5901	12.5397
	18.1584	0.999562	16.3664	16.0214	17.6114		18.1584	0.999562	10.9987	10.7839	12.1135			18.1584	0.999562	16.5981	16.4506	17.1656		18.1584	0.999562	11.7745	11.4682	12.9808
	24.258	1.0007	16.0724	15.9222	16.9426		24.258	1.0007	11.4552	11.3429	12.0175			24.258	1.0007	16.3418	16.0295	17.0441		24.258	1.0007	11.866	11.5662	13.0658
	30.4357	0.999728	16.238	16.1067	17.2093		30.4357	0.999728	11.0151	10.7494	12.5438			30.4357	0.999728	16.3052	16.1811	17.1493		30.4357	0.999728	11.969	11.7421	12.9459
	36.5221	0.994074	16.3949	16.1635	17.8893		36.5221	0.994074	11.3048	11.1727	12.1269			36.5221	0.994074	16.6292	16.4747	17.4737		36.5221	0.994074	12.0677	11.7344	13.091
	42.5485	1.00001	16.234	15.9516	17.2064		42.5485	1.00001	11.2569	11.0296	11.8742			42.5485	1.00001	16.3446	16.0653	17.5239		42.5485	1.00001	11.7683	11.5259	12.7307
	48.5701	1.00082	16.3907	16.1589	18.0625		48.5701	1.00082	11.0338	10.856	11.9316			48.5701	1.00082	16.3461	16.114	17.4782		48.5701	1.00082	11.9064	11.7786	12.9402
	54.6697	0.99803	16.2592	15.9382	17.4544		54.6697	0.99803	11.0406	10.8092	12.118			54.6697	0.99803	16.4834	16.3623	17.3245		54.6697	0.99803	11.9526	11.8195	12.9257
	60.7693	1.00048	16.4618	16.3095	17.4883		60.7693	1.00048	10.973	10.8759	11.9101			60.7693	1.00048	16.3264	15.8854	17.6674		60.7693	1.00048	11.9086	11.4865	13.2307
	83.9821	400.503	3.733	3.5678	4.6182		83.9821	400.503	6.99647	6.80197	7.91097			83.9821	400.503	3.66571	3.49921	4.55221		83.9821	400.503	8.12966	7.99526	8.98406
	90.0818	400.036	3.7608	3.6427	4.4189		90.0818	400.036	7.03663	6.85783	7.75543			90.0818	400.036	3.70392	3.56412	4.38372		90.0818	400.036	8.17996	8.05776	8.84216
	96.0566	399.993	3.78525	3.64355	4.34995		96.0566	399.993	7.06586	6.82646	7.72826			96.0566	399.993	3.73516	3.61196	4.28136		96.0566	399.993	8.2124	7.9981	8.8497
	102.125	399.969	3.68735	3.44935	4.61535		102.125	399.969	6.96862	6.83732	7.78992			102.125	399.969	3.6424	3.4093	4.5655		102.125	399.969	8.12159	8.02319	8.90999
	108.225	399.952	3.73083	3.59913	4.41393		108.225	399.952	7.01094	6.90114	7.67274			108.225	399.952	3.68751	3.56971	4.35731		108.225	399.952	8.16814	7.98074	8.90754
	114.402	399.954	3.74433	3.55973	4.42393		114.402	399.954	7.02143	6.86578	7.67208			114.402	399.954	3.70767	3.50377	4.40747		114.402	399.954	8.18659	7.96209	8.90609
	120.533	399.956	3.78544	3.55834	4.38154		120.533	399.956	7.06473	6.83263	7.65683			120.533	399.956	3.75299	3.57559	4.29039		120.533	399.956	8.23211	8.13031	8.69391
	126.492	399.959	3.80962	3.68842	4.22602		126.492	399.959	7.08381	6.88541	7.57741			126.492	399.959	3.77727	3.64267	4.20707		126.492	399.959	8.25355	8.06275	8.73955
	132.639	399.957	3.70122	3.56771	4.44823		132.639	399.957	6.97305	6.74375	7.81585			132.639	399.957	3.67284	3.44154	4.51764		132.639	399.957	8.14862	8.01712	8.89362
	138.629	399.957	3.77283	3.58979	4.35637		138.629	399.957	7.04299	6.94459	7.54189			138.629	399.957	3.7452	3.6139	4.277		138.629	399.957	8.21944	7.98644	8.85294
	161.826	0.984089	15.3776	15.1422	15.913		161.826	0.984089	10.969	10.9195	11.7085			161.826	0.984089	15.5998	15.3698	16.6698		161.826	0.984089	11.6553	11.5543	12.4463
	167.817	0.998018	15.4299	15.3957	16.4841		167.817	0.998018	10.6803	10.458	11.8086			167.817	0.998018	15.9298	15.653	16.3566		167.817	0.998018	11.9223	11.8705	12.0761
	173.916	0.998904	15.7511	15.5648	17.2874		173.916	0.998904	10.6986	10.4711	11.6161			173.916	0.998904	15.8271	15.5423	17.1319		173.916	0.998904	11.8723	11.5912	12.4534
	180.047	1.00555	16.1104	15.8763	17.1845		180.047	1.00555	10.7325	10.5059	11.7991			180.047	1.00555	15.8876	15.5632	17.232		180.047	1.00555	11.6243	11.49	12.4486
	186.069	0.992037	16.0982	15.7724	16.844		186.069	0.992037	11.1516	10.7021	11.7511			186.069	0.992037	15.9858	15.6304	16.6412		186.069	0.992037	11.7903	11.5115	12.9691
	192.2	0.995194	16.488	16.254	17.112		192.2	0.995194	10.784	10.6842	11.9038			192.2	0.995194	16.0172	15.7939	17.1405		192.2	0.995194	11.8608	11.7399	12.6723
	198.159	1.00657	16.5608	16.3231	17.0985		198.159	1.00657	10.4431	10.2168	12.0194			198.159	1.00657	16.0888	15.9627	17.0549		198.159	1.00657	11.7416	11.5152	12.658
	204.212	0.996617	16.4564	16.1743	17.6385		204.212	0.996617	10.8375	10.5597	11.8053			204.212	0.996617	16.4223	16.1335	16.8611		204.212	0.996617	11.8658	11.691	12.8806
	210.374	1.00279	16.5825	16.5312	17.4738		210.374	1.00279	10.7679	10.4921	11.9437			210.374	1.00279	16.1038	15.8825	17.1651		210.374	1.00279	11.9595	11.7194	12.3496
	216.364	0.998716	16.4774	16.2196	17.0352		216.364	0.998716	10.7197	10.4906	11.3988			216.364	0.998716	16.2518	15.9604	17.5632		216.364	0.998716	11.7692	11.6479	12.7305
	239.608	400.506	3.80397	3.67207	4.65497		239.608	400.506	6.99304	6.85904	7.84704			239.608	400.506	3.75354	3.50924	4.71784		239.608	400.506	8.18925	7.94475	9.15375
	245.645	400.074	3.81805	3.66725	4.50885		245.645	400.074	7.028	6.8859	7.7101			245.645	400.074	3.78382	3.67362	4.43402		245.645	400.074	8.23274	7.99944	9.00604
	251.745	400.016	3.83174	3.71894	4.36754		251.745	400.016	7.05266	6.92236	7.60596			251.745	400.016	3.80997	3.52757	4.51537		251.745	400.016	8.26221	8.09771	8.84971
	257.704	399.998	3.7289	3.5875	4.5603		257.704	399.998	6.95201	6.76661	7.82741			257.704	399.998	3.71511	3.56131	4.55891		257.704	399.998	8.16661	7.98441	9.03881
	263.85	399.971	3.74563	3.58113	4.52213		263.85	399.971	6.98943	6.75813	7.77273			263.85	399.971	3.75591	3.55141	4.51241		263.85	399.971	8.20887	8.09075	8.87899
	269.997	399.979	3.75674	3.56364	4.50484		269.997	399.979	7.00299	6.88179	7.61919			269.997	399.979	3.77063	3.60518	4.43108		269.997	399.979	8.22308	7.98408	8.96308
	275.94	399.967	3.81686	3.68336	4.31036		275.94	399.967	7.04444	6.93264	7.51624			275.94	399.967	3.81547	3.67397	4.31697		275.94	399.967	8.2672	8.1261	8.7683
	282.149	399.967	3.83379	3.60269	4.36009		282.149	399.967	7.05894	6.9671	7.44598			282.149	399.967	3.83543	3.60443	4.36163		282.149	399.967	8.28797	8.04497	8.82617
	288.202	399.966	3.72193	3.54143	4.52193		288.202	399.966	6.94968	6.74138	7.77148			288.202	399.966	3.72941	3.54523	4.52709		288.202	399.966	8.17966	8.04236	8.93046
	294.177	399.962	3.79131	3.54481	4.43831		294.177	399.962	7.01579	6.91738	7.5147			294.177	399.962	3.79971	3.66858	4.33134		294.177	399.962	8.25176	8.06786	8.83616
	317.468	0.998029	15.0816	14.7693	16.0839		317.468	0.998029	10.942	10.4945	12.0795			317.468	0.998029	15.5979	15.5554	16.3304		317.468	0.998029	11.6227	11.3396	12.5958
	323.567	0.995996	16.146	15.8648	16.5292		323.567	0.995996	11.1833	11.0722	11.3964			323.567	0.995996	16.0356	15.7608	16.4124		323.567	0.995996	11.9319	11.7007	12.2651
	329.527	0.999025	15.8971	15.5795	16.5147		329.527	0.999025	11.25	11.0357	11.7643			329.527	0.999025	16.1359	16.0196	16.5522		329.527	0.999025	11.8532	11.7421	12.2643
	335.548	0.999597	15.9024	15.5787	16.9161		335.548	0.999597	11.221	11.0068	12.1252			335.548	0.999597	16.1667	16.0396	16.9838		335.548	0.999597	11.7574	11.3362	12.8686
	341.648	0.998975	16.2596	16.0205	17.3987		341.648	0.998975	10.8077	10.5084	12.007			341.648	0.998975	15.9772	15.6949	17.1595		341.648	0.998975	11.6621	11.547	12.6772
	347.763	1.00622	16.1749	15.8649	17.1749		347.763	1.00622	11.2102	10.9799	12.1305			347.763	1.00622	16.1915	16.0007	17.0723		347.763	1.00622	11.7707	11.5364	12.695
	353.8	0.998456	16.27	16.0288	17.2012		353.8	0.998456	10.8909	10.6081	11.8637			353.8	0.998456	16.2323	15.9223	17.2323		353.8	0.998456	11.8602	11.7181	12.6923
	359.931	1.00898	16.1775	16.0461	17.1489		359.931	1.00898	10.8289	10.4875	12.0103			359.931	1.00898	16.0977	15.744	17.2914		359.931	1.00898	11.7122	11.4792	12.7852
	365.937	0.994906	16.4618	16.2765	16.7971		365.937	0.994906	11.0915	10.7472	11.5858			365.937	0.994906	16.5313	16.3083	16.9043		365.937	0.994906	12.0507	11.8665	12.3849
	372.099	1.00345	16.634	16.2128	17.8952		372.099	1.00345	10.865	10.6307	11.9393			372.099	1.00345	16.177	15.9932	17.2008		372.099	1.00345	11.6299	11.3866	12.7132
	395.249	400.53	3.8085	3.6699	4.6671		395.249	400.53	6.95919	6.86129	7.77709			395.249	400.53	3.80159	3.57929	4.74389		395.249	400.53	8.21622	8.08442	9.06802
	401.365	400.075	3.82332	3.59022	4.59642		401.365	400.075	6.9967	6.8526	7.6808			401.365	400.075	3.83083	3.71433	4.48733		401.365	400.075	8.25827	8.08247	8.97407
	407.293	400.02	3.83504	3.65054	4.44254		407.293	400.02	7.02246	6.81796	7.64996			407.293	400.02	3.85446	3.74366	4.38826		407.293	400.02	8.28647	8.04167	8.95427
	413.502	399.995	3.73165	3.61315	4.54015		413.502	399.995	6.92381	6.68841	7.84921			413.502	399.995	3.75658	3.64078	4.56238		413.502	399.995	8.19072	8.09332	8.97812
	419.601	399.981	3.76766	3.60206	4.48526		419.601	399.981	6.96332	6.82982	7.64882			419.601	399.981	3.79744	3.75564	4.39124		419.601	399.981	8.23292	8.00282	9.01502
	425.56	399.979	3.77911	3.63721	4.41601		425.56	399.979	6.97274	6.73944	7.70104			425.56	399.979	3.81243	3.67143	4.44843		425.56	399.979	8.24753	8.08903	8.90103
	431.629	399.968	3.81666	3.69446	4.29886		431.629	399.968	7.01542	6.83062	7.56022			431.629	399.968	3.85467	3.80067	4.26867		431.629	399.968	8.29108	8.05658	8.88558
	437.728	399.973	3.83299	3.62849	4.33269		437.728	399.973	7.03306	6.86756	7.49376			437.728	399.973	3.87496	3.77046	4.27466		437.728	399.973	8.30942	8.08402	8.83002
	443.844	399.967	3.72341	3.49221	4.56811		443.844	399.967	6.92379	6.68039	7.78069			443.844	399.967	3.76744	3.62404	4.52434		443.844	399.967	8.2032	8.0541	8.9658
	449.959	399.969	3.79168	3.66288	4.32098		449.959	399.969	6.99392	6.87472	7.51362			449.959	399.969	3.83734	3.72504	4.35014		449.959	399.969	8.27284	8.16004	8.78614
Figure 2G	Day 1	0.5B	1.0B	1.5B	1.0B0.5A	1.0B1.0A		Day 4	0.5B	1.0B	1.5B	1.0B0.5A	1.0B1.0A		Day 7	0.5B	1.0B	1.5B	1.0B0.5A	1.0B1.0A
	O.D. value	0.202	0.203	0.211	0.209	0.223		O.D. value	0.274	0.515	0.347	0.439	0.287		O.D. value	0.468	0.777	0.529	0.597	0.355
		0.194	0.173	0.219	0.206	0.173			0.27	0.489	0.348	0.404	0.251			0.453	0.67	0.527	0.54	0.354
		0.202	0.139	0.218	0.206	0.202			0.29	0.435	0.351	0.427	0.255			0.466	0.65	0.518	0.558	0.353
		0.203	0.176	0.211	0.209	0.194			0.287	0.472	0.353	0.416	0.274			0.458	0.667	0.538	0.584	0.354
		0.178	0.18	0.163					0.291	0.474	0.355					0.414	0.615	0.501
		0.171	0.141	0.157					0.296	0.443	0.357					0.405	0.611	0.505
		0.18	0.141	0.167					0.273	0.491	0.353					0.42	0.618	0.549
		0.184	0.193	0.168					0.286	0.427	0.351					0.417	0.634	0.517
	0.5B : 1.0B : 1.5B : 1.0B0.5A : 1.0B1.0A	Day 1	Day 4	Day 7
	P value	0.0449	<0.0001	<0.0001
Figure 2H(i)		1.0B	1.0B	1.0B			1.0B0.5A	1.0B0.5A	1.0B0.5A			1.0B1.0A	1.0B1.0A	1.0B1.0A
	# live cell	422	458	486		# live cell	310	344	283		# live cell	132	134	165
	# dead cell	33	46	55		# dead cell	53	67	55		# dead cell	40	37	33
	Viability	92.7473	90.873	89.8336		Viability	85.3994	83.6983	83.7278		Viability	76.7442	78.3626	83.3333
		1.0B : 1.0B0.5A : 1.0B1.0A
	P value	0.002
