# Supplementary material for: 3D bioprinted multilayered cerebrovascular conduits to study cancer extravasation mechanism related with vascular geometry
Source: Nat Commun. 2023 Nov 24;14:7696. doi: 10.1038/s41467-023-43586-4 (PMC10673893; doi:10.1038/s41467-023-43586-4)
Supplement: Supplementary file 4 — Source data [file 41467_2023_43586_MOESM4_ESM.zip › SourceData_Fig3.xlsx]

## Sheet: Sheet1
Figure 3D	Velocity (mm/min)	300	600	900
	Inner diameter	907.04	691.075	489.511
		863.327	737.742	523.52
		941.771	625.458	458.281
	Velocity (mm/min)	300	600	900
	Wall thickness	238.23	123.529	70.5885
		214.83	127.125	79.9065
		206.37	134.31	73.8165
