# Supplementary material for: 3D bioprinted multilayered cerebrovascular conduits to study cancer extravasation mechanism related with vascular geometry
Source: Nat Commun. 2023 Nov 24;14:7696. doi: 10.1038/s41467-023-43586-4 (PMC10673893; doi:10.1038/s41467-023-43586-4)
Supplement: Supplementary file 4 — Source data [file 41467_2023_43586_MOESM4_ESM.zip › SourceData_Fig4.xlsx]

## Sheet: Sheet1
Figure 4E(ii)		Bare	Monoculture	Coculture
	Diffusion permeability	2.49421	0.517353	0.419073
		2.61003	0.416842	0.240179
		2.42781	0.471486	0.378206
		2.55176	0.537927	0.284758
		Bare : Monoculture	Monoculture : Coculture	Bare : Monoculture : Coculture
	P value	<0.0001	0.0196	<0.0001
Figure 4F		Monoculture	Coculture
	TEER	102	198
		105	187
		104	188
		125	194
		124	187
		129	172
		137	171
		132	179
		137	185
		Monoculture : Coculture
	P value	<0.0001
Figure 4G		Monoculture	Coculture
	ZO-1	0.9542	2.29156
		0.993196	1.76848
		1.08943	1.98478
		Monoculture	Coculture
	Occludin	0.849166	1.20103
		1.06399	1.59376
		1.0068	1.38476
		Monoculture	Coculture
	VE-Cadherin	1.08648	1.68461
		0.953231	1.49351
		0.996936	1.55479
		Monoculture	Coculture
	CD31	0.892533	1.49609
		1.10258	1.41623
		0.948175	1.48828
	Monoculture : Coculture	ZO-1	Occludin	VE-Cadherin	CD31
	P value	0.0031	0.0323	0.0012	0.002
