# Supplementary material for: 3D bioprinted multilayered cerebrovascular conduits to study cancer extravasation mechanism related with vascular geometry
Source: Nat Commun. 2023 Nov 24;14:7696. doi: 10.1038/s41467-023-43586-4 (PMC10673893; doi:10.1038/s41467-023-43586-4)
Supplement: Supplementary file 4 — Source data [file 41467_2023_43586_MOESM4_ESM.zip › SourceData_Fig5.xlsx]

## Sheet: Sheet1
Figure 5A(ii)		Straight	Curved
	# of tumor cells	10	189
		17	154
		21	57
		12	138
		6	36
		Straight : Curved
	P value	0.0086
Figure 5C(i)		0°	90°	150°
	# of tumor cells	195	1168	3080
		172	1057	2911
		218	1279	3249
		0° : 90° : 150°
	P value	<0.0001
Figure 5C(ii)	0°	Distance	400	600	800	1000	1200
		# of tumor cells	9	52	40	15	25
			11	56	45	28	18
			10	54	42	18	21
	90°	Distance	400	600	800	1000	1200
		# of tumor cells	113	245	224	80	53
			107	184	248	147	74
			109	233	229	93	71
	150°	Distance	400	600	800	1000	1200
		# of tumor cells	637	560	382	215	96
			454	503	331	273	123
			512	522	345	258	110
	0° : 90°	400	600	800	1000	1200		90° : 150°	400	600	800	1000	1200
	P value	0.0014	0.0009	<0.0001	0.0145	0.0029		P value	0.0014	0.0003	0.0021	0.0062	0.0128
Figure 5D	CTC-	0°	90°	150°		CTC-	0°	90°	150°		CTC-	0°	90°	150°		CTC-	0°	90°	150°
	E-selectin	3.85042	2.85143	3.3752		VCAM-1	9.28143	7.85391	10.5214		ICAM-1	70.1997	82.9142	83.9412		VE-Cadherin	564.102	659.786	497.466
		3.51939	3.12036	3.42238			13.4147	10.1051	13.6947			71.9281	87.4065	76.1329			547.911	391.323	652.244
		3.42191	3.64564	3.25243			11.3123	10.8832	12.1825			86.9342	88.3433	88.8538			541.474	709.251	465.421
		3.37265	3.95412	3.04321			11.642	13.7319	11.4556			77.1554	81.9928	82.3215			560.754	401.094	684.289
	CTC+	0°	90°	150°		CTC+	0°	90°	150°		CTC+	0°	90°	150°		CTC+	0°	90°	150°
	E-selectin	3.667	5.68224	6.72829		VCAM-1	15.3514	16.0314	20.5833		ICAM-1	83.9458	153.421	160.184		VE-Cadherin	450.773	359.975	357.881
		3.32246	4.91773	6.32051			14.1072	18.8124	22.4675			75.6279	135.555	187.557			521.733	376.8	191.933
		3.12542	5.35261	6.44226			14.7419	15.2323	21.6382			73.9195	131.904	193.174			543.894	356.273	149.734
		3.18904	5.73188	7.34449			14.7367	17.9059	22.642			85.6585	155.969	155.222			440.293	379.917	367.902
	CTC-	0° : 90° : 150°				CTC-	0° : 90° : 150°				CTC-	0° : 90° : 150°				CTC-	0° : 90° : 150°
	P value	0.5368				P value	0.6226				P value	0.1351				P value	0.9144
	CTC+	0° : 90°	90° : 150°			CTC+	0° : 90°	90° : 150°			CTC+	0° : 90°	90° : 150°	0° : 90° : 150°		CTC+	0° : 90° : 150°
	P value	<0.0001	0.0048			P value	0.0396	0.0022			P value	<0.0001	0.0391	<0.0001		P value	0.0058
Figure 5E(ii)	Distance	-0.35	-0.28	-0.21	-0.14	-0.07	0	0.07	0.14	0.21	0.28	0.35
	0°	0.314458	4.37598	6.96221	8.91715	10.5277	10.9919	10.5876	9.10431	6.96364	4.37758	0.248086
	90°	0.517804	3.23211	5.00606	7.39896	8.74468	10.1207	11.0207	10.6627	9.8266	7.02644	2.01165
	150°	0.134839	1.01181	2.14502	3.68386	5.23172	7.13793	8.93225	10.1728	10.672	9.37987	2.23268
Figure 5E(iii)	Angle	0	0.5	1	1.5	2	2.5	3	3.5	4	4.5	5	5.5	6	6.5	7	7.5	8	8.5	9	9.5	10	10.5
	0°	26.8398	3.8961	6.49351	3.8961	6.92641	2.1645	5.1948	6.49351	5.62771	4.329	0.865801	4.329	2.5974	4.329	2.5974	0.865801	2.5974	3.0303	1.2987	1.7316	2.5974	1.2987
	90°	19.4805	6.92641	8.65801	5.62771	7.79221	3.8961	5.1948	3.8961	3.8961	4.329	2.5974	3.0303	3.4632	3.4632	3.4632	1.7316	2.5974	1.7316	2.1645	2.5974	1.7316	1.7316
	150°	25.1082	11.6883	7.35931	7.35931	8.22511	3.8961	3.8961	4.329	2.5974	3.4632	3.0303	1.7316	2.1645	2.5974	1.2987	2.5974	0.865801	3.0303	1.7316	0.865801	1.2987	0.865801
Figure 5F(ii)	0°	90°	150°			0° : 90°	90° : 150°
	46.54	33.35	6.971		P value	<0.0001	<0.0001
	59.73	33.35	6.971
	59.73	33.35	6.971
	59.73	33.35	6.971
	59.73	33.35	6.971
	59.73	33.35	6.971
	59.73	33.35	6.971
	59.73	33.35	6.971
	59.73	33.35	6.971
	59.73	33.35	6.971
	59.73	33.35	6.971
	59.73	33.35	6.971
	59.73	33.35	6.971
	59.73	33.35	6.971
	59.73	46.54	6.971
	59.73	46.54	6.971
	59.73	46.54	6.971
	59.73	46.54	6.971
	59.73	46.54	6.971
	59.73	46.54	6.971
	59.73	46.54	6.971
	59.73	46.54	6.971
	59.73	46.54	6.971
	59.73	46.54	6.971
	59.73	46.54	6.971
	59.73	46.54	6.971
	59.73	46.54	6.971
	59.73	46.54	6.971
	59.73	46.54	6.971
	59.73	46.54	20.1605
	59.73	46.54	20.1605
	59.73	46.54	20.1605
	59.73	46.54	20.1605
	59.73	46.54	20.1605
	59.73	46.54	20.1605
	59.73	46.54	20.1605
	59.73	46.54	20.1605
	59.73	46.54	20.1605
	59.73	46.54	20.1605
	59.73	46.54	20.1605
	59.73	46.54	20.1605
	59.73	46.54	20.1605
	59.73	46.54	20.1605
	59.73	46.54	20.1605
	59.73	46.54	20.1605
	59.73	46.54	20.1605
	59.73	46.54	20.1605
	59.73	46.54	20.1605
	59.73	46.54	20.1605
	59.73	46.54	20.1605
	59.73	46.54	20.1605
	59.73	46.54	33.35
	59.73	46.54	33.35
	59.73	46.54	33.35
	59.73	46.54	33.35
	59.73	46.54	33.35
	59.73	46.54	33.35
	59.73	46.54	33.35
	59.73	46.54	33.35
	59.73	46.54	33.35
	59.73	46.54	33.35
	59.73	46.54	33.35
	59.73	46.54	33.35
	59.73	46.54	33.35
	59.73	46.54	33.35
	59.73	46.54	33.35
	59.73	46.54	33.35
	59.73	46.54	33.35
	59.73	46.54	33.35
	59.73	46.54	33.35
	59.73	46.54	33.35
	59.73	46.54	33.35
	59.73	46.54	33.35
	59.73	46.54	33.35
	59.73	46.54	46.54
	59.73	46.54	46.54
	59.73	46.54	46.54
	59.73	46.54	46.54
	59.73	46.54	46.54
	59.73	46.54	46.54
	59.73	46.54	46.54
	59.73	46.54	46.54
	59.73	46.54	46.54
	59.73	46.54	46.54
	59.73	46.54	46.54
	59.73	46.54	46.54
	59.73	46.54	46.54
	59.73	46.54	46.54
	59.73	46.54	46.54
	59.73	46.54	46.54
	59.73	46.54	46.54
	59.73	46.54	46.54
	59.73	46.54	46.54
	59.73	46.54	46.54
	59.73	46.54	46.54
	59.73	46.54	46.54
	59.73	46.54	46.54
	59.73	46.54	46.54
	59.73	46.54	46.54
	59.73	46.54	46.54
	59.73	46.54	46.54
	59.73	46.54	46.54
	59.73	46.54	46.54
	59.73	46.54	46.54
	59.73	46.54	46.54
	59.73	59.73	46.54
	59.73	59.73	46.54
	59.73	59.73	46.54
	59.73	59.73	46.54
	59.73	59.73	46.54
	59.73	59.73	46.54
	59.73	59.73	46.54
	59.73	59.73	46.54
	59.73	59.73	46.54
	59.73	59.73	46.54
	59.73	59.73	46.54
	59.73	59.73	46.54
	59.73	59.73	46.54
	59.73	59.73	46.54
	59.73	59.73	46.54
	59.73	59.73	59.73
	59.73	59.73	59.73
	59.73	59.73	59.73
	59.73	59.73	59.73
	59.73	59.73	59.73
	59.73	59.73	59.73
	59.73	59.73	59.73
	59.73	59.73	59.73
	59.73	59.73	59.73
	59.73	59.73	59.73
	59.73	59.73	59.73
	59.73	59.73	59.73
	59.73	59.73	59.73
	59.73	59.73	59.73
	59.73	59.73	59.73
	59.73	59.73	59.73
	59.73	59.73	59.73
	59.73	59.73	59.73
	59.73	59.73	59.73
	59.73	59.73	59.73
	59.73	59.73	59.73
	59.73	59.73	59.73
	59.73	59.73	59.73
	59.73	59.73	59.73
	59.73	59.73	59.73
	59.73	59.73	59.73
	59.73	59.73	59.73
	59.73	59.73	59.73
	59.73	59.73	59.73
	59.73	59.73	59.73
	59.73	59.73	59.73
	59.73	59.73	59.73
	59.73	59.73	59.73
	59.73	59.73	59.73
	59.73	59.73	59.73
	59.73	59.73	59.73
	59.73	59.73	59.73
	59.73	59.73	59.73
	59.73	59.73	59.73
	59.73	59.73	59.73
	59.73	59.73	59.73
	59.73	59.73	59.73
	59.73	59.73	59.73
	59.73	59.73	59.73
	59.73	59.73	59.73
	59.73	59.73	59.73
	59.73	59.73	59.73
	59.73	59.73	59.73
	59.73	59.73	59.73
	59.73	59.73	59.73
	59.73	59.73	59.73
	59.73	59.73	59.73
	59.73	59.73	59.73
	59.73	59.73	59.73
	59.73	59.73	59.73
	59.73	59.73	59.73
	59.73	59.73	59.73
	59.73	59.73	59.73
	59.73	59.73	59.73
	59.73	59.73	59.73
	59.73	59.73	59.73
	59.73	59.73	59.73
	59.73	59.73	59.73
	59.73	59.73	59.73
	59.73	59.73	59.73
	59.73	59.73	59.73
	59.73	72.92	59.73
	59.73	72.92	59.73
	59.73	72.92	59.73
	59.73	72.92	59.73
	59.73	72.92	59.73
	59.73	72.92	59.73
	59.73	72.92	59.73
	59.73	72.92	59.73
	59.73	72.92	59.73
	59.73	72.92	59.73
	59.73	86.11	72.92
	59.73	86.11	86.11
	59.73	86.11	99.305
	59.73	86.11	125.7
