# Supplementary material for: 3D bioprinted multilayered cerebrovascular conduits to study cancer extravasation mechanism related with vascular geometry
Source: Nat Commun. 2023 Nov 24;14:7696. doi: 10.1038/s41467-023-43586-4 (PMC10673893; doi:10.1038/s41467-023-43586-4)
Supplement: Supplementary file 4 — Source data [file 41467_2023_43586_MOESM4_ESM.zip › SourceData_Fig6.xlsx]

## Sheet: Sheet1
Figure 6B		SE	SES	CE	CES		ICAM-1	SE : SES	SE : CE	SES : CE	CE : CES	SE : SES : CE : CES
	ICAM-1	1.2891	1.67589	2.29057	4.62245		P value	0.0144	0.0381	0.2772	0.0168	0.0002
		0.727389	1.72635	2.71906	4.21452
		0.696944	1.70582	1.47505	3.48841
		SE	SES	CE	CES		ZO-1	SE : SES	SE : SES : CE : CES
	ZO-1	1.03723	1.27829	0.309793	0.641488		P value	0.0013	<0.0001
		0.972993	1.36882	0.314011	0.765448
		1.01636	1.40834	0.333299	0.754763
		SE	SES	CE	CES		Occludin	SE : SES	SES : CE	CE : CES	SE : SES : CE : CES
	Occludin	1.11199	1.15502	0.988538	0.419748		P value	0.0637	0.0198	0.1131	0.0029
		0.899289	1.27194	0.857095	0.470997
		1.02216	1.16004	0.696496	0.78673
Figure 6C		SE	SES	CE	CES		MMP-2	SES : CE	SE : SES : CE : CES
	MMP-2	1.00196	1.95457	2.19324	2.74958		P value	0.1785	<0.0001
		1.02327	2.08793	2.20621	2.71658
		0.965906	1.84935	1.98217	2.82491
		SE	SES	CE	CES		MMP-9	SE : SES : CE	SE : SES : CE : CES
	MMP-9	0.74986	1.73733	1.25311	4.11409		P value	0.5272	<0.0001
		1.76009	1.19922	0.7704	3.75962
		0.76792	1.33283	1.20446	3.35551
		SE	SES	CE	CES		TWIST	SE : SES	SE : SES : CE : CES
	TWIST	1.1825	2.42165	6.03962	8.25665		P value	0.1205	<0.0001
		0.638521	2.21846	5.29934	8.14685
		1.23074	1.09399	3.86711	8.1987
Figure 6D		SE	SES	CE	CES		TNF	SE : SES : CE	SE : SES : CE : CES
	TNF	1.1168	1.33607	0.999896	5.13163		P value	0.4178	<0.0001
		1.10143	1.18706	1.16838	4.85609
		0.898072	0.976517	0.579543	3.41457
		SE	SES	CE	CES		IL-6	SES : CE	SE : SES : CE : CES
	IL-6	1.1111	1.86857	2.05825	2.74374		P value	0.1424	<0.0001
		1.03001	1.88915	2.07235	2.79278
		0.86609	1.55153	1.87248	2.96814
		SE	SES	CE	CES		IL-8	SES : CE	SE : SES : CE : CES
	IL-8	1.09666	1.46637	1.50794	2.67295		P value	0.8948	<0.0001
		0.973199	1.44047	1.49234	2.92819
		0.957439	1.44254	1.32406	2.71701
		SE	SES	CE	CES		GFAP	SES : CE	SE : SES : CE : CES
	GFAP	0.950001	2.83475	1.68935	6.94603		P value	0.0011	<0.0001
		1.05263	2.72482	1.12239	8.18465
		0.915372	2.81474	1.30043	7.8419
Figure 6E		SE	SES	CE	CES		HGF	SE : SES	SE : SES : CE : CES
	HGF	0.501732	1.79159	0.898417	3.95452		P value	0.0235	0.0003
		1.22177	2.05919	1.59178	4.66727
		1.29646	2.02238	2.38697	5.50165
		SE	SES	CE	CES		CX-43	SE : CE	SES : CE	SE : SES : CE : CES
	CX-43	1.0608	1.18208	1.29134	5.10676		P value	0.0105	0.2995	<0.0001
		1.04272	1.60676	1.28491	5.21876
		0.897492	1.45103	1.211	4.89671
