# Supplementary material for: 3D bioprinted multilayered cerebrovascular conduits to study cancer extravasation mechanism related with vascular geometry
Source: Nat Commun. 2023 Nov 24;14:7696. doi: 10.1038/s41467-023-43586-4 (PMC10673893; doi:10.1038/s41467-023-43586-4)
Supplement: Supplementary file 4 — Source data [file 41467_2023_43586_MOESM4_ESM.zip › SourceData_FigS1.xlsx]

## Sheet: Sheet1
Figure S1A		Native	BdECM
	GAG	98	82.274
		99.2	79.26
		102.8	74.557
		Native : BdECM
	P value	0.0038
Figure S1B		Native	BdECM
	Collagen	120.8	2507.2
		89.457	3072.49
		89.743	3014.74
		Native : BdECM
	P value	0.0003
Figure S1C		Native	BdECM
	dsDNA	122.027	10.6231
		145.214	14.2505
		121.379	14.8581
		Native : BdECM
	P value	0.0002
