# Supplementary material for: 3D bioprinted multilayered cerebrovascular conduits to study cancer extravasation mechanism related with vascular geometry
Source: Nat Commun. 2023 Nov 24;14:7696. doi: 10.1038/s41467-023-43586-4 (PMC10673893; doi:10.1038/s41467-023-43586-4)
Supplement: Supplementary file 4 — Source data [file 41467_2023_43586_MOESM4_ESM.zip › SourceData_FigS11.xlsx]

## Sheet: Sheet1
Figure S11		Day 1	Day 14		ZO-1	Day 1 : Day 14
	ZO-1	1.12	2.26		P value	0.0126
		0.68	2.51
		1.2	1.76
		Day 1	Day 14
	Occludin	0.82	1.41
		1.62	1.65
		0.56	1.63
		Day 1	Day 14		α-SMA	Day 1 : Day 14
	α-SMA	1.12	1.25		P value	0.0295
		0.91	1.39
		0.97	1.2
		Day 1	Day 14
	PDGFR-β	0.89	1.45
		1.15	1.12
		0.96	1.2
		Day 1	Day 14		GFAP	Day 1 : Day 14
	GFAP	1.05	3.32		P value	0.0044
		0.82	2.77
		1.13	2.3
		Day 1	Day 14
	TUJ1	1.05	2.95
		0.99	2.52
		0.96	0.97
		Day 1	Day 14		MAP2	Day 1 : Day 14
	MAP2	1.04	1.91		P value	0.0013
		1.03	1.92
		0.93	1.63
