# Supplementary material for: 3D bioprinted multilayered cerebrovascular conduits to study cancer extravasation mechanism related with vascular geometry
Source: Nat Commun. 2023 Nov 24;14:7696. doi: 10.1038/s41467-023-43586-4 (PMC10673893; doi:10.1038/s41467-023-43586-4)
Supplement: Supplementary file 4 — Source data [file 41467_2023_43586_MOESM4_ESM.zip › SourceData_FigS12.xlsx]

## Sheet: Sheet1
Figure S12B	0 min	0°	90°	150°
		32.442	34.5126	33.5177
		32.384	34.0258	30.2332
		32.4563	34.2091	30.9013
		33.2087	37.3238
	15 min	0°	90°	150°
		39.0665	39.8444	39.2391
		39.2649	40.1428	42.7911
		39.2059	40.0999	33.9501
		40.4444	43.6454
	30 min	0°	90°	150°
		52.2044	46.3198	46.2028
		50.9586	46.5917	49.7662
		47.5531	46.6982	53.2906
		53.3169	51.3274
	0° : 90° : 150°	0 min	15 min	30 min
	P value	0.498	0.9304	0.8296
		0 min : 15 min : 30 min
	P value	<0.0001
	150°	0 min : 15 min : 30 min
	P value	0.0019
