# Supplementary material for: 3D bioprinted multilayered cerebrovascular conduits to study cancer extravasation mechanism related with vascular geometry
Source: Nat Commun. 2023 Nov 24;14:7696. doi: 10.1038/s41467-023-43586-4 (PMC10673893; doi:10.1038/s41467-023-43586-4)
Supplement: Supplementary file 4 — Source data [file 41467_2023_43586_MOESM4_ESM.zip › SourceData_FigS13.xlsx]

## Sheet: Sheet1
Figure S13B		BEC+ BPC- NPC-	BEC+ BPC+ NPC-	BEC+ BPC+ NPC+
	TEER	109	143	187
		105	142	188
		104	147	194
		122	147	187
		125	140	171
		124	154	172
		129	157	179
		122	147
		137	160
		132	164
		137	168
		BEC+ BPC- NPC- : BEC+ BPC+ NPC+	BEC+ BPC- NPC- : BEC+ BPC+ NPC- : BEC+ BPC+ NPC+
	P value	<0.0001	0.5191
