# Supplementary material for: 3D bioprinted multilayered cerebrovascular conduits to study cancer extravasation mechanism related with vascular geometry
Source: Nat Commun. 2023 Nov 24;14:7696. doi: 10.1038/s41467-023-43586-4 (PMC10673893; doi:10.1038/s41467-023-43586-4)
Supplement: Supplementary file 4 — Source data [file 41467_2023_43586_MOESM4_ESM.zip › SourceData_FigS18.xlsx]

## Sheet: Sheet1
Figure S18C		C+B-	C+B+			C+B- : C+B+
	# of tumor cells	43	10		P value	0.0855
		19	8
		21	12
Figure S18D		C+B-	C+B+			C+B- : C+B+
	Aspect ratio	1.20755	1.875		P value	0.0035
		1.06897	2.125
		1.29825	1.84848
		1.13207	1.325
		1.04819	1.775
		1.01923	1.40741
		1.11111	1.46341
		1.02326	2.16279
		0.727273	1.52941
		1.175	1.1
		1	1.66115
		1.18868	1.63977
		0.927711	2.08696
		0.950617	1.74359
		0.961039	10.3043
		1.2561	11.6596
		0.9	1.04
		1.13115	1.84848
		1.1	1.55814
		1.09836	1.18965
		0.793651	1.18605
		0.967213	1.47059
		1.06383	1.52727
		0.77027	10.2449
		1.14516	2.56818
		1.62687	2.10526
		1.3662	2.21212
		1.45	2.85
		1.13816	1.43396
		1.14197	2.6788
			2.82771
			1.19149
			1.23809
			1.63333
			1.18182
			1.64516
			2.72589
			1.03704
			1.29167
			2.16667
			1.06667
			1.67347
			1.7561
			3.07895
			2
			2.36
			3.08571
			1.95163
			2.04309
			1.63265
			2.76316
			1.97143
			2.21212
			1.10811
			1.10638
			1.84314
			2.42105
			1.95745
			1.04546
			1.16596
			1.1
			1.2
			1.28571
			2.10811
			1.57895
			1.57058
			1.54333
			1.40476
			2.05882
			1.78571
			1.11321
