# Supplementary material for: 3D bioprinted multilayered cerebrovascular conduits to study cancer extravasation mechanism related with vascular geometry
Source: Nat Commun. 2023 Nov 24;14:7696. doi: 10.1038/s41467-023-43586-4 (PMC10673893; doi:10.1038/s41467-023-43586-4)
Supplement: Supplementary file 4 — Source data [file 41467_2023_43586_MOESM4_ESM.zip › SourceData_FigS19.xlsx]

## Sheet: Sheet1
Figure S19		CTC	A549	H1299
	ICAM-1	160.494	184.633	161.361
		187.557	163.89	169.256
		173.249	179.584	161.31
		CTC	A549	H1299
	VCAM-1	20.3933	27.9905	23.9541
		22.4515	24.2109	23.0119
		22.642	14.5538	16.2421
		CTC	A549	H1299
	E-Selectin	6.96508	8.10085	6.47517
		6.00051	9.23375	9.73708
		6.4915	8.89147	7.91534
		CTC	A549	H1299
	VE-Cadherin	349.681	283.275	345.499
		184.032	226.905	247.96
		277.197	249.219	295.14
	E selectin	CTC : A549
	P value	0.0066
