# Supplementary material for: 3D bioprinted multilayered cerebrovascular conduits to study cancer extravasation mechanism related with vascular geometry
Source: Nat Commun. 2023 Nov 24;14:7696. doi: 10.1038/s41467-023-43586-4 (PMC10673893; doi:10.1038/s41467-023-43586-4)
Supplement: Supplementary file 4 — Source data [file 41467_2023_43586_MOESM4_ESM.zip › SourceData_FigS2.xlsx]

## Sheet: Sheet1
Figure S2A	Gene symbol	Protein	Abundance		Figure S2B	Gene symbol	Protein	Abundance		Figure S2C	Gene symbol	Protein	Abundance		Figure S2D	Gene symbol	Protein	Abundance		Figure S2E	Gene symbol	Protein	Abundance
	COL1A1	Collagen type I alpha 1 chain	2.37682e+10			COL1A1	Collagen type I alpha 1 chain	2.37682e+10			HSPG2	Heparan sulfate proteoglycan 2	1.00848e+10			COL1A1	Collagen type I alpha 1 chain	2.37682e+10			COL1A1	Collagen type I alpha 1 chain	2.37682e+10
	HSPG2	Heparan sulfate proteoglycan 2	1.00848e+10			LAMB2	Laminin subunit beta-2	4.17267e+09			LAMB2	Laminin subunit beta-2	4.17267e+09			COL1A2	Collagen type I alpha 2 chain	4.2541e+09			COL4A2	Collagen type IV alpha 2 chain	4.59285e+09
	PLP1	Myelin proteolipid protein	9.55756e+09			PLP1	Myelin proteolipid protein	9.55756e+09			COL4A2	Collagen type IV alpha 2 chain	4.59285e+09			FBN1	Fibrillin-1	3.39316e+09			COL1A2	Collagen type I alpha 2 chain	4.2541e+09
	COL4A2	Collagen type IV alpha 2 chain	4.59285e+09			FGA	Fibrinogen alpha chain	3.31862e+09			FN1	Fibronectin	3.66721e+09			LUM	Lumican	5.83049e+08			COL6A1	Collagen type VI alpha 1 chain	3.03683e+09
	COL1A2	Collagen type I alpha 2 chain	4.2541e+09			HSPG2	Heparan sulfate proteoglycan 2	1.00848e+10			LAMC1	Laminin subunit gamma 1	3.25554e+09			COL14A1	Collagen alpha-1(XIV) chain	3.43975e+08			COL6A2	Collagen type VI alpha 2 chain	1.93077e+09
	LAMB2	Laminin subunit beta-2	4.17267e+09			COL4A2	Collagen type IV alpha 2 chain	4.59285e+09													COL6A3	Collagen type VI alpha 3 chain	1.31601e+09
	SYN1	Synapsin-1	3.98928e+09			COL1A2	Collagen type I alpha 2 chain	4.2541e+09													COL5A2	Collagen alpha-2(V) chain	5.57163e+08
	FN1	Fibronectin	3.66721e+09			FBN1	Fibrillin-1	3.39316e+09													COL4A6	Collagen type IV alpha 6 chain	4.51865e+08
	FBN1	Fibrillin-1	3.39316e+09			SYN1	Synapsin-1	3.98928e+09													COL2A1	Collagen type II alpha 1 chain	4.0178e+08
	FGA	Fibrinogen alpha chain	3.31862e+09			FN1	Fibronectin	3.66721e+09													COL14A1	Collagen alpha-1(XIV) chain	3.43975e+08
	LAMC1	Laminin subunit gamma 1	3.25554e+09
	.	Collagen IV NC1 domain-containing protein	3.05028e+09
	COL6A1	Collagen type VI alpha 1 chain	3.03683e+09
	AHNAK	AHNAK nucleoprotein	2.8756e+09
	TUBA1B	Tubulin alpha-1B chain	2.33203e+09
	COL6A2	Collagen type VI alpha 2 chain	1.93077e+09
	LOC100302368	Trypsinogen isoform X1	1.87788e+09
	FGB	Fibrinogen beta chain	1.58957e+09
	SYN2	Synapsin II	1.53052e+09
	COL6A3	Collagen type VI alpha 3 chain	1.31601e+09
	LOC100624785	Tubulin beta chain	1.27936e+09
	FGG	Fibrinogen gamma chain	1.25207e+09
	ARHGEF9	Rho guanine nucleotide exchange factor 9	1.24804e+09
	NID1	Nidogen 1	9.51455e+08
	MBP	Myelin basic protein	9.36127e+08
	GFAP	Glial fibrillary acidic protein	7.83964e+08
	FUS	FUS RNA binding protein	7.68548e+08
	COX5B	Cytochrome c oxidase subunit 5B, mitochondrial	7.39919e+08
	ACTG1	Actin gamma 1	7.03051e+08
	VIM	Vimentin	6.79478e+08
	SH3GL2	SH3 domain containing GRB2 like 2, endophilin A1	6.7551e+08
	LUM	Lumican	5.83049e+08
	COL5A2	Collagen alpha-2(V) chain	5.57163e+08
	KRT10	Keratin 10	5.33317e+08
	DPYSL2	Dihydropyrimidinase-related protein 2	5.06185e+08
	EEF1A1	Eukaryotic translation elongation factor 1 alpha 1	5.05531e+08
	ALB	Albumin	4.91763e+08
	AHSG	Alpha-2-HS-glycoprotein (Fragment)	4.81776e+08
	HNRNPK	Heterogeneous nuclear ribonucleoprotein K	479800117
	COL4A6	Collagen type IV alpha 6 chain	4.51865e+08
	KRT1	Keratin, type II cytoskeletal 1	4.28326e+08
	HNRNPL	Uncharacterized protein	4.25551e+08
	TGM2	Transglutaminase 2	4.1831e+08
	COL2A1	Collagen type II alpha 1 chain	4.0178e+08
	COL14A1	Collagen alpha-1(XIV) chain	3.43975e+08
	COL12A1	Collagen type XII alpha 1 chain	3.27395e+08
	VWF	von Willebrand factor	3.23315e+08
	NCDN	Neurochondrin	3.15601e+08
	COL4A5	Collagen type IV alpha 5 chain	3.10458e+08
	PYGB	Alpha-1,4 glucan phosphorylase	2.91854e+08
	FLNA	Filamin A	2.85596e+08
	HNRNPA3	Heterogeneous nuclear ribonucleoprotein A3	280174911
	PRL	Prolactin	2.7313e+08
	POSTN	Periostin	2.63289e+08
	PLEC	Plectin	2.62905e+08
	SPTBN1	Spectrin beta chain	2.6194e+08
	NID2	Nidogen 2	2.59274e+08
	PLLP	Plasmolipin	2.58702e+08
	TAGLN3	Transgelin-3	2.53924e+08
	HNRNPA2B1	Heterogeneous nuclear ribonucleoproteins A2/B1	2.4026e+08
	CITED1	Cbp/p300 interacting transactivator with Glu/Asp rich carboxy-terminal domain 1	240166479
	HNRNPU	Heterogeneous nuclear ribonucleoprotein U	2.32422e+08
	GAPDH	Glyceraldehyde-3-phosphate dehydrogenase	2.21799e+08
	KBTBD11	Kelch repeat and BTB domain containing 11	2.20884e+08
	EMILIN1	Elastin microfibril interfacer 1	2.19624e+08
	IGFBP7	Insulin like growth factor binding protein 7	209862096
	TJP1	Tight junction protein 1	206300158
	COL18A1	Collagen type XVIII alpha 1 chain	2.0214e+08
	CNP	2',3'-cyclic-nucleotide 3'-phosphodiesterase	2.01712e+08
	LAMA4	Laminin subunit alpha 4	1.9458e+08
	SPTAN1	Spectrin alpha, non-erythrocytic 1	1.89022e+08
	HNRNPDL	Heterogeneous nuclear ribonucleoprotein D like	1.88237e+08
	HIVEP3	HIVEP zinc finger 3	182710576
	SNAP91	Synaptosome associated protein 91	1.78157e+08
	ACTA2	Actin alpha 2, smooth muscle	1.70955e+08
	HNRNPA1	Heterogeneous nuclear ribonucleoprotein A1	168872707
	MAP1A	Microtubule associated protein 1A	1.68672e+08
	TUBB4A	Tubulin beta chain	1.64645e+08
	CTNNB1	Catenin beta 1	1.62949e+08
	TINAGL1	Tubulointerstitial nephritis antigen like 1	1.55945e+08
	PCBP1	Poly(rC) binding protein 1	1.50707e+08
	LAMA1	Laminin subunit alpha 1	1.507e+08
	CTNNA1	Catenin alpha 1	1.50234e+08
	RAB3A	Ras-related protein Rab-3A	149935276
	DDX17	DEAD-box helicase 17	1.48946e+08
	SORBS1	Sorbin and SH3 domain containing 1	146444443
	TPPP	Tubulin polymerization promoting protein	1.45686e+08
	MAP4	Microtubule-associated protein	1.44118e+08
	FBLN5	Fibulin-5	1.40411e+08
	CAMK2A	Calcium/calmodulin-dependent protein kinase	1.37153e+08
	CSRP1	Cysteine and glycine rich protein 1	1.36158e+08
	TLN1	Talin 1	1.33079e+08
	PCBP2	Poly(rC) binding protein 2	1.31554e+08
	KRT5	Keratin 5	1.31292e+08
	SLC25A4	ADP/ATP translocase	1.29748e+08
	TUBA4A	Tubulin alpha 4a	1.2592e+08
	TUBB	Tubulin beta chain	1.23286e+08
	CNN1	Calponin-1	1.23014e+08
	MEGF6	Multiple EGF like domains 6	1.21331e+08
	LAMB1	Laminin subunit beta 1	1.19461e+08
	MAPRE1	Microtubule-associated protein RP/EB family member 1	1.18945e+08
	PLG	Plasminogen	118355086
	SORBS2	Sorbin and SH3 domain-containing protein 2	116050941
	BGN	Biglycan	1.16031e+08
	NUMA1	Nuclear mitotic apparatus protein 1	1.15794e+08
	.	Tubulin beta chain	1.13051e+08
	DNAJC6	DnaJ heat shock protein family (Hsp40) member C6	1.12392e+08
	HOMER1	Homer scaffold protein 1	1.09815e+08
	BAIAP2	Brain-specific angiogenesis inhibitor 1-associated protein 2	1.09271e+08
	SEC31A	SEC31 homolog A, COPII coat complex component	106090906
	ATP1A1	Sodium/potassium-transporting ATPase subunit alpha	1.04651e+08
	TAGLN	Transgelin	1.04417e+08
	SFPQ	Splicing factor proline and glutamine rich	1.03179e+08
	SLC25A6	ADP/ATP translocase	102092172
	HSPB1	Heat shock protein beta-1	1.01295e+08
	KRT75	Keratin 75	1.0091e+08
	SH3GLB2	SH3 domain containing GRB2 like, endophilin B2	1.00521e+08
	PPP3CA	Serine/threonine-protein phosphatase	1.00137e+08
	MAP1B	Microtubule associated protein 1B	1.00101e+08
	CHAD	Chondroadherin	9.68342e+07
	LAMA2	Laminin subunit alpha 2	9.59885e+07
	TAGLN2	Transgelin	9.43087e+07
	NSFL1C	NSFL1 cofactor p47	9.41688e+07
	ELN	Elastin	9.32034e+07
	AGRN	Agrin	9.00589e+07
	DBNL	Drebrin like	8.92106e+07
	APOA1	Apolipoprotein A-I	8.89545e+07
	STXBP1	Syntaxin binding protein 1	8.88647e+07
	PABPC1	Polyadenylate-binding protein	8.6575e+07
	UTRN	Utrophin	8.43229e+07
	COL5A1	Collagen type V alpha 1 chain	8.39468e+07
	HP1BP3	Heterochromatin protein 1-binding protein 3	8.32621e+07
	NPNT	Nephronectin	81052479
	COL4A3	Collagen type IV alpha 3 chain	8.05499e+07
	CADPS	Uncharacterized protein	8.00704e+07
	KHSRP	KH-type splicing regulatory protein	7.61692e+07
	RGS6	Regulator of G protein signaling 6	75815226
	ECM1	Extracellular matrix protein 1	7.51342e+07
	LMNA	Lamin isoform A	7.50705e+07
	COL21A1	Collagen type XXI alpha 1 chain	73968372
	SPARC	SPARC	7.37351e+07
	AFDN	Afadin, adherens junction formation factor	73437747
	MOG	Myelin-oligodendrocyte glycoprotein	71564084
	AMPH	Amphiphysin	7.07547e+07
	PML	PML nuclear body scaffold	6.67011e+07
	MAPRE3	Microtubule associated protein RP/EB family member 3	6.60648e+07
	HNRNPR	Heterogeneous nuclear ribonucleoprotein R isoform X2	6.54497e+07
	CLTC	Clathrin heavy chain	6.53177e+07
	DYNC1H1	Dynein cytoplasmic 1 heavy chain 1	6.47033e+07
	HBB	Hemoglobin subunit beta	6.33322e+07
	AHCYL1	Adenosylhomocysteinase like 1	6.26431e+07
	PALLD	Palladin isoform X4	6.16575e+07
	PRDX2	Peroxiredoxin-2 (Fragment)	6.0847e+07
	TFG	Trafficking from ER to golgi regulator	5.98685e+07
	MTHFD1	C-1-tetrahydrofolate synthase, cytoplasmic	5.83959e+07
	HNRNPH1	Heteroous nuclear ribonucleoprotein H1	5.83746e+07
	LOC100510930	Tubulin alpha chain	5.83053e+07
	SEPTIN7	Septin	5.82527e+07
	NONO	Non-POU domain containing octamer binding	5.81171e+07
	CAVIN1	Caveolae associated protein 1	5.74135e+07
	PDCD6IP	Programmed cell death 6 interacting protein	5.74009e+07
	ST13	ST13 Hsp70 interacting protein	5.73692e+07
	EVL	Ena/VASP-like protein	57149186
	PURA	Purine rich element binding protein A	5.69643e+07
	PDLIM7	PDZ and LIM domain 7	5.62351e+07
	H1-3	Histone H2B	5.59375e+07
	DDX6	RNA helicase	5.50151e+07
	KRT8	Keratin 8	5.49768e+07
	SKOR1	SKI family transcriptional corepressor 1	5.40477e+07
	ABCG2	Broad substrate specificity ATP-binding cassette transporter ABCG2	5.39419e+07
	PRDX1	Peroxiredoxin-1	5.37758e+07
	PTBP1	Polypyrimidine tract-binding protein 1	53286534
	ZNF207	Zinc finger protein 207	53156594
	CLDN11	Claudin	5.22729e+07
	PRELP	Prolargin	5.21437e+07
	GPM6A	Glycoprotein M6A	5.18047e+07
	AP3D1	Adaptor related protein complex 3 subunit delta 1	5.15592e+07
	EHD3	EH domain containing 3	5.0686e+07
	CLU	Clusterin	5.06767e+07
	CGNL1	Cingulin like 1	4.93356e+07
	COL7A1	Uncharacterized protein	4.93292e+07
	CNN3	Calponin	4.91714e+07
	ANK2	Uncharacterized protein	4.90055e+07
	COL3A1	Collagen type III alpha 1 chain	4.85102e+07
	KRT14	Keratin 14	4.81631e+07
	SERPINF1	Serpin family F member 1	4.77394e+07
	SYN3	Synapsin III	4.63031e+07
	PDLIM5	PDZ and LIM domain 5	4.61666e+07
	EEF1A2	Elongation factor 1-alpha 2	4.61462e+07
	CYFIP2	Cytoplasmic FMR1-interacting protein	4.59884e+07
	CSNK1A1	Casein kinase I isoform alpha	4.57404e+07
	SEPTIN9	Septin 9	4.55065e+07
	JCAD	Junctional cadherin 5 associated	4.50015e+07
	OLFML3	Olfactomedin like 3	4.4662e+07
	CTNND1	Catenin delta 1	4.44974e+07
	HNRNPC	Heterogeneous nuclear ribonucleoproteins C1/C2 isoform X1	4.43588e+07
	YAP1	Yes1 associated transcriptional regulator	4.43198e+07
	DCLK1	Doublecortin like kinase 1	4.36563e+07
	F2	Prothrombin	4.35486e+07
	AP2A1	AP-2 complex subunit alpha	4.34623e+07
	HSPA12B	Heat shock protein family A (Hsp70) member 12B	4.32766e+07
	BSCL2	Seipin	4.32024e+07
	LAMA3	Laminin subunit alpha 3	4.31378e+07
	COL8A1	Collagen type VIII alpha 1 chain	4.2969e+07
	PALM2AKAP2	PALM2-AKAP2 fusion	4.28509e+07
	SET	SET nuclear proto-onco	4.26122e+07
	PPP1R7	Protein phosphatase 1 regulatory subunit 7	4.20035e+07
	GH1	Somatotropin	4.10758e+07
	CISD1	ZnF_CDGSH domain-containing protein	40363823
	ANXA1	Annexin	3.971e+07
	LASP1	LIM and SH3 domain protein 1	38773589
	ANP32A	LRRcap domain-containing protein	38624457
	ARHGDIA	Rho GDP dissociation inhibitor alpha	3.83267e+07
	SNCA	Alpha-synuclein	38277836
	USP9X	Ubiquitinyl hydrolase 1	3.79101e+07
	MYO6	Unconventional myosin-VI	3.78124e+07
	DCN	Decorin	3.76046e+07
	TOLLIP	Toll interacting protein	37547313
	RAD23B	UV excision repair protein RAD23	36946489
	SUGT1	SGT1 homolog, MIS12 kinetochore complex assembly cochaperone	3.67389e+07
	SPP1	Osteopontin	3.66916e+07
	SEPTIN2	Septin-2	3.66226e+07
	FASN	Beta-ketoacyl-[acyl-carrier-protein] synthase I	36281362
	DDX39B	Spliceosome RNA helicase DDX39B	3.61707e+07
	DLG2	Discs large MAGUK scaffold protein 2	3.51435e+07
	LOC733637	Myosin regulatory light chain 12A isoform 2	3.50247e+07
	SLC2A1	Solute carrier family 2, facilitated glucose transporter member 1	3.4832e+07
	TNS1	Tensin 1	3.46721e+07
	RBMX	RNA binding motif protein X-linked	3.44276e+07
	MATR3	Uncharacterized protein	3.44125e+07
	STMN1	Stathmin	3.42917e+07
	PEF1	Penta-EF-hand domain containing 1	3.41298e+07
	PKM	Multifunctional fusion protein	3.38878e+07
	MAP2	Microtubule-associated protein	3.3382e+07
	EIF4H	Eukaryotic translation initiation factor 4H	3.29077e+07
	APBA1	Amyloid beta protein binding family A member 1	3.26094e+07
	MFAP2	Microfibril associated protein 2	32546179
	AP2B1	AP complex subunit beta	3.24966e+07
	KRT2	Keratin 2	3.23348e+07
	CCT3	T-complex protein 1 subunit gamma	3.21262e+07
	FBLN2	Fibulin 2	3.1972e+07
	MAGI1	Membrane associated guanylate kinase, WW and PDZ domain containing 1	31906584
	MAPT	Microtubule-associated protein	31824942
	ATP5MF	ATP synthase subunit f, mitochondrial	3.16759e+07
	PDCD5	Programmed cell death 5	3.16286e+07
	PEA15	Astrocytic phosphoprotein PEA-15	31506528
	HNRNPD	Heterogeneous nuclear ribonucleoprotein D0 isoform a	31387914
	COL4A4	Collagen type IV alpha 4 chain	3.12881e+07
	LOC100515166	IF rod domain-containing protein	3.12207e+07
	VCL	Vinculin	3.09851e+07
	EWSR1	EWS RNA binding protein 1	3.06424e+07
	ANKS1B	Ankyrin repeat and sterile alpha motif domain containing 1B	3.0632e+07
	SLC25A3	Phosphate carrier protein, mitochondrial	3.05687e+07
	INA	Alpha-internexin	3.04186e+07
	ATP5MK	ATP synthase membrane subunit k	30188722
	HBA	Hemoglobin subunit alpha	3.00346e+07
	SNRPN	Small nuclear ribonucleoprotein-associated protein	30034479
	MYADM	Myeloid associated differentiation marker	2.96704e+07
	VTN	Vitronectin	2.95185e+07
	CLASP2	Cytoplasmic linker associated protein 2	2.92993e+07
	NCL	Nucleolin	2.92983e+07
	CKB	Creatine kinase	2.91128e+07
	UBE2M	Ubiquitin conjugating enzyme E2 M	28227315
	EPN2	Epsin 2	28203380
	ATP6V0A1	V-type proton ATPase subunit a	2.78053e+07
	MGST3	Microsomal glutathione S-transferase 3	2.76593e+07
	GTF2I	General transcription factor II-I isoform 1	2.73105e+07
	UBQLN2	Ubiquilin 2	2.71254e+07
	SMARCA2	SWI/SNF related, matrix associated, actin dependent regulator of chromatin, subfamily a, member 2	2.70546e+07
	PTK2	Non-specific protein-tyrosine kinase	2.57667e+07
	CFL1	Cofilin-1	2.57648e+07
	C3	Complement C3	2.56508e+07
	SH3GL3	SH3 domain containing GRB2 like 3, endophilin A3	25642636
	BIN1	Bridging integrator 1	2.55955e+07
	COBLL1	Cordon-bleu WH2 repeat protein like 1	2.55949e+07
	TAX1BP3	Tax1 binding protein 3	25578592
	COL15A1	Collagen type XV alpha 1 chain	2.55738e+07
	WNK1	Non-specific serine/threonine protein kinase	2.55272e+07
	PYGM	Alpha-1,4 glucan phosphorylase	2.53984e+07
	RAB11FIP5	RAB11 family interacting protein 5	2.53528e+07
	G6PD	Glucose-6-phosphate 1-dehydrogenase	2.53015e+07
	TPPP3	Tubulin polymerization-promoting protein family member 3	2.52596e+07
	HUWE1	HECT-type E3 ubiquitin transferase	2.52366e+07
	PROC	Vitamin K-dependent protein C	25100257
	ABI2	Abl interactor 2	24795063
	CTTN	Cortactin	24775996
	FUBP1	Far upstream element binding protein 1	2.47702e+07
	TOM1L2	Target of myb1 like 2 membrane trafficking protein	2.46915e+07
	CCT4	T-complex protein 1 subunit delta	2.45857e+07
	HSPE1	10 kDa heat shock protein, mitochondrial	24563294
	RAMAC	Uncharacterized protein	24241808
	CAVIN2	Caveolae associated protein 2	2.42056e+07
	ALB	Albumin	24192304
	BSN	Bassoon presynaptic cytomatrix protein	2.4148e+07
	STAT1	Signal transducer and activator of transcription	2.40451e+07
	PFKM	ATP-dependent 6-phosphofructokinase, muscle type	2.40205e+07
	DES	Desmin	2.40037e+07
	RAB2B	RAB2B, member RAS onco family	2.39143e+07
	CKAP5	Cytoskeleton associated protein 5	2.36339e+07
	TAF15	TATA-box binding protein associated factor 15	2.32997e+07
	AKAP12	A-kinase anchoring protein 12	2.32589e+07
	ABLIM1	Actin binding LIM protein 1	2.32056e+07
	EML4	EMAP like 4	2.31685e+07
	SGTA	Small glutamine rich tetratricopeptide repeat co-chaperone alpha	2.30368e+07
	OTUB1	Ubiquitin thioesterase	2.30333e+07
	TRIM28	Tripartite motif containing 28	2.29033e+07
	ATP1A3	ATPase Na+/K+ transporting subunit alpha 3	2.28247e+07
	RIMS1	Regulating synaptic membrane exocytosis 1	2.28212e+07
	HSPA8	Heat shock protein family A (Hsp70) member 8	2.26871e+07
	APPL1	Adaptor protein phosphotyrosine interaction PH domain and leucine zipper containing 1	22404224
	METTL7A	Methyltransf_11 domain-containing protein	22337150
	NACA	NAC-A/B domain-containing protein	2.22077e+07
	RNMT	mRNA cap guanine-N7 methyltransferase	2.2142e+07
	GNAO1	G protein subunit alpha o1	2.21009e+07
	NDUFA4	Cytochrome c oxidase subunit NDUFA4	21910963
	RAB1A	Ras-related protein Rab-1A	2.18311e+07
	TBCD	Tubulin-specific chaperone D	21682214
	SNX27	Sorting nexin 27	2.16519e+07
	KHDRBS1	KH RNA binding domain containing, signal transduction associated 1	2.15556e+07
	GPM6B	Glycoprotein M6B	21457492
	EIF4G2	Eukaryotic translation initiation factor 4 gamma 2	2.14215e+07
	cytb	Cytochrome b	21415770
	CRMP1	Collapsin response mediator protein 1	2.1392e+07
	SYP	Synaptophysin	2.11708e+07
	CD2AP	CD2 associated protein	2.11551e+07
	DPYSL3	Dihydropyrimidinase like 3	2.11498e+07
	NEFM	Neurofilament medium polypeptide	2.09486e+07
	TNXB	Tenascin XB	2.08195e+07
	TGFB1I1	Transforming growth factor beta-1-induced transcript 1 protein	20762404
	LTBP4	Latent transforming growth factor beta binding protein 4	2.07042e+07
	AP3M2	AP-3 complex subunit mu-2	2.02034e+07
	CNOT1	CCR4-NOT transcription complex subunit 1	1.98442e+07
	TCP1	T-complex protein 1 subunit alpha	19762142
	YWHAZ	Tyrosine 3-monooxygenase/tryptophan 5-monooxygenase activation protein zeta	1.97608e+07
	CTBP2	C-terminal binding protein 2	1.96704e+07
	MECP2	Methyl-CpG-binding protein 2	1.95588e+07
	RASIP1	Ras interacting protein 1	1.94922e+07
	ATP2B4	Calcium-transporting ATPase	1.94442e+07
	TOM1	Target of myb1 membrane trafficking protein	1.9432e+07
	NCKAP1	NCK associated protein 1	1.94288e+07
	ADD1	Adducin 1	1.94176e+07
	SNRPD3	Small nuclear ribonucleoprotein Sm D3	1.93882e+07
	U2AF2	Splicing factor U2AF subunit	19250019
	MYH10	Myosin motor domain-containing protein	1.89558e+07
	CAPZB	F-actin-capping protein subunit beta	1.89288e+07
	THBS1	Thrombospondin 1	1.88408e+07
	ENAH	ENAH actin regulator	1.88369e+07
	TLN2	Talin 2	1.88081e+07
	BGN	Biglycan	18495412
	HTRA1	HtrA serine peptidase 1	18358273
	AGAP3	ArfGAP with GTPase domain, ankyrin repeat and PH domain 3	1.7729e+07
	KIF5B	Kinesin-like protein	1.76199e+07
	MYBBP1A	MYB binding protein 1a	1.75691e+07
	NEFL	Neurofilament light polypeptide	17558058
	DSP	Desmoplakin	1.74906e+07
	FHL1	Four and a half LIM domains 1	1.74114e+07
	CDH2	Cadherin-2	17338962
	FGD4	Dynamin GTPase	1.72856e+07
	NUDT5	Nudix hydrolase 5	1.72775e+07
	HRG	Histidine rich glycoprotein	1.72523e+07
	HDGFL3	HDGF like 3	1.72064e+07
	MAGI2	Membrane associated guanylate kinase, WW and PDZ domain containing 2	1.71871e+07
	HMGB1	High mobility group protein B1	17167665
	GSK3A	[Tau protein] kinase	1.71265e+07
	PSPC1	Paraspeckle component 1	1.71175e+07
	PCYT2	Ethanolamine-phosphate cytidylyltransferase	1.71106e+07
	SYNGAP1	Synaptic Ras GTPase activating protein 1	17052760
	RTN4	Reticulon	1.69825e+07
	ATP5F1A	ATP synthase subunit alpha, mitochondrial	1.66962e+07
	AP2M1	AP-2 complex subunit mu	1.65088e+07
	HSP90AA1	Heat shock protein HSP 90-alpha	1.65005e+07
	EFEMP1	EGF containing fibulin extracellular matrix protein 1	1.64949e+07
	DHX15	RNA helicase	1.6478e+07
	SCAMP5	Secretory carrier-associated membrane protein	1.64555e+07
	FBN2	Fibrillin 2	1.63245e+07
	MAL2	MAL2 proteolipid protein	16297922
	H2A.Z	Histone H2A	16186458
	CRIP2	Cysteine rich protein 2	16150633
	SLC44A1	Choline transporter-like protein	1.59343e+07
	MDH2	Malate dehydrogenase	1.58674e+07
	DDX5	Probable ATP-dependent RNA helicase DDX5	1.58018e+07
	SYNGR1	Synaptogyrin	15705279
	OGFR	Opioid growth factor receptor	1.55868e+07
	MYO1C	Myosin IC	1.55832e+07
	PTPRZ1	Protein-tyrosine-phosphatase	15530551
	API5	Apoptosis inhibitor 5	1.55128e+07
	ACIN1	Apoptotic chromatin condensation inducer 1	1.55058e+07
	KTN1	Kinectin 1	1.5487e+07
	TPD52	Tumor protein D52	1.54729e+07
	COL11A1	Collagen type XI alpha 1 chain	1.54233e+07
	VAT1	Synaptic vesicle membrane protein VAT-1 homolog	1.53251e+07
	RAB2A	RAB2A, member RAS onco family	1.52809e+07
	FBLN1	Fibulin-1	1.51536e+07
	AAK1	AP2-associated protein kinase 1	1.50722e+07
	HGS	Hepatocyte growth factor-regulated tyrosine kinase substrate	15043255
	DNM1	Dynamin GTPase	1.50012e+07
	MYH11	Myosin-11	1.49972e+07
	CCT8	T-complex protein 1 subunit theta	1.49219e+07
	SLC30A1	Solute carrier family 30 member 1	1.48836e+07
	NSF	Vesicle-fusing ATPase	1.48456e+07
	TMOD2	Tropomodulin 2	1.47651e+07
	EPB41L2	Erythrocyte membrane protein band 4.1 like 2	1.47576e+07
	PRKCG	Protein kinase C	1.47516e+07
	APOA4	Apolipoprotein A-IV	1.47001e+07
	KPNA1	Karyopherin subunit alpha 1	1.4684e+07
	ITIH5	Inter-alpha-trypsin inhibitor heavy chain 5	14565103
	SEPTIN11	Septin	1.45177e+07
	KRT4	Keratin 4	1.44227e+07
	PPP1CA	Serine/threonine-protein phosphatase	1.44021e+07
	STX12	Syntaxin 12	1.43514e+07
	CALD1	Caldesmon 1	14331314
	DDX1	ATP-dependent RNA helicase DDX1	1.43188e+07
	EIF4G1	Eukaryotic translation initiation factor 4 gamma 1	1.43119e+07
	ATP1B1	Sodium/potassium-transporting ATPase subunit beta-1	1.42771e+07
	RSC1A1	Regulatory solute carrier protein family 1 member 1	1.42516e+07
	ATP6V1B2	Vacuolar proton pump subunit B	1.41567e+07
	JUP	Junction plakoglobin	1.41382e+07
	OXR1	Oxidation resistance 1	1.41252e+07
	CD9	Tetraspanin	1.40585e+07
	ATP1A2	Sodium/potassium-transporting ATPase subunit alpha-2	13801378
	PHYHIP	Phytanoyl-CoA 2-hydroxylase interacting protein	1.37585e+07
	NAP1L1	Nucleosome assembly protein 1 like 1	1.37256e+07
	SMARCC2	SWI/SNF related, matrix associated, actin dependent regulator of chromatin subfamily c member 2	1.36357e+07
	SUCLA2	Succinate--CoA ligase [ADP-forming] subunit beta, mitochondrial	13616701
	PXN	Paxillin	1.35496e+07
	HSPA4	Heat shock 70 kDa protein 4	13536925
	.	PDZ domain-containing protein	1.34782e+07
	LTBP1	Latent transforming growth factor beta binding protein 1	13462640
	NECAP1	NECAP endocytosis associated 1	1.34475e+07
	THY1	Thy-1 membrane glycoprotein	1.33979e+07
	PAFAH1B3	Platelet activating factor acetylhydrolase 1b catalytic subunit 3	1.33499e+07
	LNPK	Endoplasmic reticulum junction formation protein lunapark	1.3305e+07
	TJP2	Tight junction protein 2	1.32846e+07
	FKBP3	Peptidylprolyl isomerase	1.32186e+07
	NFIB	Nuclear factor 1	1.31678e+07
	PALMD	Palmdelphin	1.30909e+07
	NDUFB11	NADH dehydrogenase [ubiquinone] 1 beta subcomplex subunit 11, mitochondrial	12985306
	MYH2	Myosin-2	1.29401e+07
	CAST	Calpastatin	1.27807e+07
	NPM1	Nucleophosmin	1.27486e+07
	HNRNPH3	Heteroous nuclear ribonucleoprotein H3	12744602
	SCRG1	Stimulator of chondrosis 1	1.27244e+07
	UBA1	E1 ubiquitin-activating enzyme	1.27188e+07
	VWA1	von Willebrand factor A domain-containing protein 1	1.26717e+07
	ESYT2	Extended synaptotagmin 2	1.26669e+07
	SH3GL1	SH3 domain containing GRB2 like 1, endophilin A2	1.2655e+07
	ATP2A2	Sarcoplasmic/endoplasmic reticulum calcium ATPase 2	1.25105e+07
	TGFBI	Transforming growth factor-beta-induced protein ig-h3	1.25032e+07
	MAPRE2	Microtubule-associated protein RP/EB family member 2	12502725
	WDR44	WD repeat-containing protein 44	12500112
	SH3GLB1	Endophilin-B1	12481230
	STAT3	Signal transducer and activator of transcription 3	1.24723e+07
	VPS35	Vacuolar protein sorting-associated protein 35	1.24197e+07
	TIAL1	TIA1 cytotoxic granule associated RNA binding protein like 1	1.2398e+07
	SLC1A2	Amino acid transporter	1.23662e+07
	HSPA1B	Heat shock 70 kDa protein 1B	1.22637e+07
	LPP	LIM domain containing preferred translocation partner in lipoma	1.22623e+07
	TRIM2	Tripartite motif containing 2	12162466
	F9	Coagulation factor IX (Fragment)	1.21609e+07
	CDS2	Phosphatidate cytidylyltransferase	12105246
	FKBP11	Peptidylprolyl isomerase	1.20826e+07
	CRTAC1	Cartilage acidic protein 1	1.20597e+07
	FN3K	Protein-ribulosamine 3-kinase	1.20559e+07
	GNB5	G protein subunit beta 5	11981384
	LAMC3	Laminin subunit gamma 3	1.19531e+07
	ATP6V1H	V-type proton ATPase subunit H	11947937
	LOC100622780	Uncharacterized protein	1.19361e+07
	RAD21	Double-strand-break repair protein rad21 homolog	1.19061e+07
	FTH1	Ferritin	1.1814e+07
	HDGF	Heparin binding growth factor	1.17945e+07
	SLC9A3R2	SLC9A3 regulator 2	1.17415e+07
	SPARCL1	SPARC-like protein 1	1.17265e+07
	EPB41L3	Erythrocyte membrane protein band 4.1 like 3	1.16491e+07
	FMNL2	Formin like 2	1.16027e+07
	OLA1	Obg-like ATPase 1	1.15355e+07
	FMOD	Fibromodulin	1.15312e+07
	SRPX	Sushi repeat containing protein X-linked	1.148e+07
	TIMP3	Metalloproteinase inhibitor 3	1.13164e+07
	TPR	Nucleoprotein TPR	11313742
	MBOAT7	Membrane bound O-acyltransferase domain containing 7	1.12816e+07
	PCLO	Piccolo presynaptic cytomatrix protein	11267875
	ASRGL1	Isoaspartyl peptidase/L-asparaginase	11259333
	NALF2	NALCN channel auxiliary factor 2	1.12388e+07
	ANXA2	Annexin A2	1.1083e+07
	NOTCH3	Notch receptor 3	1.10797e+07
	MSN	Moesin	1.10592e+07
	GNB1	G protein subunit beta 1	1.09794e+07
	CBL	E3 ubiquitin-protein ligase CBL	1.08569e+07
	ACTN4	Actinin alpha 4	1.05826e+07
	SEPTIN8	Septin-8	1.05807e+07
	MT-ND1	NADH-ubiquinone oxidoreductase chain 1	1.05557e+07
	SEC24C	SEC24 homolog C, COPII coat complex component	1.05209e+07
	DCTN1	Dynactin subunit 1	1.04987e+07
	SNX1	Sorting nexin-1	1.04882e+07
	NES	Nestin	1.04632e+07
	CTNNA2	Catenin alpha-2	1.04621e+07
	SLC25A22	Mitochondrial glutamate carrier 1 isoform X1	1.03929e+07
	HNRNPM	Heteroous nuclear ribonucleoprotein M	1.03235e+07
	CRKL	CRK like proto-onco, adaptor protein	1.02812e+07
	TWF2	Twinfilin actin binding protein 2	1.02802e+07
	LMO7	LIM domain 7	1.01654e+07
	PGAM1	Phosphoglycerate mutase	1.014e+07
	SLIT2	Slit guidance ligand 2	10137187
	KCTD16	BTB/POZ domain-containing protein KCTD16 isoform X1	1.01053e+07
	LANCL1	LanC like 1	1.00867e+07
	LOC100624590	RNA helicase	1.00194e+07
	TNMD	Tenomodulin	9986719
	HNRNPA0	Heterogeneous nuclear ribonucleoprotein A0	9.979e+06
	ABLIM3	Actin binding LIM protein family member 3	9.96449e+06
	COL16A1	Collagen alpha-1(XVI) chain	9.92346e+06
	KXD1	KxDL motif-containing protein 1	9902663
	SF3A1	Splicing factor 3a subunit 1	9.84614e+06
	PCDH1	Protocadherin 1	9817904
	SERPINH1	Serpin H1	9.81319e+06
	MX2	Interferon-induced GTP-binding protein Mx2	9.77829e+06
	EGFL7	EGF like domain multiple 7	9.66582e+06
	RBM25	RNA binding motif protein 25	9.66531e+06
	CCAR1	Cell division cycle and apoptosis regulator 1	9609023
	SNX5	Sorting nexin	9.59276e+06
	PPIA	Peptidyl-prolyl cis-trans isomerase A	9.56764e+06
	CD55	CD55 molecule (Cromer blood group)	9.47149e+06
	SEC23A	Protein transport protein SEC23	9.44356e+06
	DHX9	RNA helicase	9.42596e+06
	KYAT3	Kynurenine--oxoglutarate transaminase 3	9415473
	EDF1	Endothelial differentiation related factor 1	9398921
	SLC6A11	Transporter	9.28112e+06
	LGALS1	Galectin	9.14656e+06
	PICALM	Phosphatidylinositol binding clathrin assembly protein	9.14482e+06
	DYNLL2	Dynein light chain	9114607
	SEC13	Protein SEC13 homolog	9.08454e+06
	TNS2	Tensin 2	9.07892e+06
	PALM	Paralemmin-1	9.07539e+06
	GTF2A1	Ral transcription factor IIA subunit 1	9.0367e+06
	ASPN	Asporin	8.93588e+06
	HOOK3	Hook microtubule tethering protein 3	8.90191e+06
	LANCL2	LanC like 2	8.81821e+06
	PDLIM4	PDZ and LIM domain 4	8.76249e+06
	SAFB2	Scaffold attachment factor B2	8.73329e+06
	HNRNPF	Heterogeneous nuclear ribonucleoprotein F	8711879
	MPC2	Mitochondrial pyruvate carrier	8.67658e+06
	TRIM25	Tripartite motif containing 25	8.66502e+06
	DR1	Protein Dr1	8.60951e+06
	STX1B	Syntaxin 1B	8.56151e+06
	NEBL	Nebulette	8.49559e+06
	LOC110255360	VLIG-type G domain-containing protein	8.47155e+06
	DDC	Aromatic-L-amino-acid decarboxylase	8.46942e+06
	QKI	Protein quaking	8448731
	AHSA1	Activator of HSP90 ATPase activity 1	8.41463e+06
	RBM39	RNA binding motif protein 39	8.40505e+06
	EIF5A	eIF-5a domain-containing protein	8.33122e+06
	PROS1	Vitamin K-dependent protein S	8.3232e+06
	CREBBP	Histone acetyltransferase	8.27166e+06
	STAM	Signal transducing adaptor molecule	8.25157e+06
	PTN	Pleiotrophin	8.19932e+06
	TPD52L2	TPD52 like 2	8.18988e+06
	TKT	Transketolase	8.16918e+06
	TXNL1	Thioredoxin like 1	8.10875e+06
	VDAC2	Voltage-dependent anion-selective channel protein 2	8.10528e+06
	UPF1	UPF1 RNA helicase and ATPase	8.08314e+06
	SRPX2	Sushi repeat-containing protein SRPX2	8.06301e+06
	GPX4	Phospholipid hydroperoxide glutathione peroxidase	8.03174e+06
	EDC4	Enhancer of mRNA-decapping protein 4	7.98513e+06
	BZW1	Basic leucine zipper and W2 domains 1	7.92435e+06
	SRRT	Arsenite-resistance protein 2	7.9222e+06
	BRD4	Bromodomain containing 4	7.90083e+06
	PCMT1	Protein-L-isoaspartate(D-aspartate) O-methyltransferase	7.87174e+06
	RPH3A	Rabphilin 3A	7841423
	ISYNA1	Inositol-3-phosphate synthase 1	7.82378e+06
	ALDOC	Fructose-bisphosphate aldolase	7.81118e+06
	HNRNPUL2	Heteroous nuclear ribonucleoprotein U like 2	7.79691e+06
	EEF2	Eukaryotic translation elongation factor 2	7.79167e+06
	CST3	Cystatin C	7.75862e+06
	SERPINF2	Alpha-2-antiplasmin isoform X2	7746741
	ILF3	Interleukin enhancer binding factor 3	7.68601e+06
	ATP6V1A	H(+)-transporting two-sector ATPase	7.68386e+06
	GSK3B	Glycogen synthase kinase-3 beta	7.67812e+06
	H1-0	H1.0 linker histone	7.66623e+06
	ERH	Enhancer of rudimentary homolog	7.65008e+06
	LMCD1	LIM and cysteine-rich domains protein 1	7.64021e+06
	DRAP1	DR1 associated protein 1	7.62466e+06
	.	Uncharacterized protein	7.61623e+06
	FBL	Fibrillarin	7.61087e+06
	AHNAK2	PDZ domain-containing protein	7.52159e+06
	LDHB	L-lactate dehydrogenase	7503082
	ITSN1	Intersectin 1	7.48841e+06
	PPFIBP1	PPFIA binding protein 1	7.3845e+06
	PPME1	Protein phosphatase methylesterase 1	7.35485e+06
	NMT1	Glycylpeptide N-tetradecanoyltransferase	7.34378e+06
	CLIC4	Chloride intracellular channel protein	7.26631e+06
	KANK3	KN motif and ankyrin repeat domains 3	7.20007e+06
	SRSF3	Serine and arginine rich splicing factor 3	7.19949e+06
	PAPSS1	3'-phosphoadenosine 5'-phosphosulfate synthase 1	7.19156e+06
	SRRM2	Serine/arginine repetitive matrix 2	7090444
	PAFAH1B1	Platelet-activating factor acetylhydrolase IB subunit alpha	7067644
	ADD3	Adducin 3	7.01477e+06
	CYCS	Cytochrome c	6997120
	SF3B2	Splicing factor 3B subunit 2	6.98979e+06
	PITHD1	PITH domain containing 1	6.98389e+06
	ARHGEF4	Uncharacterized protein	6.97282e+06
	S100A9	S100 calcium binding protein A9	6.95445e+06
	IQGAP1	IQ motif containing GTPase activating protein 1	6.95241e+06
	ECHS1	Enoyl-CoA hydratase, mitochondrial	6.95189e+06
	EIF4A1	RNA helicase	6.94846e+06
	S100A10	Protein S100-A10	6.92538e+06
	ARL3	ADP-ribosylation factor-like protein 3	6.92252e+06
	LOX	Protein-lysine 6-oxidase	6.87892e+06
	ALDH6A1	Aldehyde dehydrogenase 6 family member A1	6.85644e+06
	UNC13A	Unc-13 homolog A	6.85002e+06
	EHD2	EH domain containing 2	6.84591e+06
	TNPO1	Transportin 1	6.75944e+06
	SCG2	Secretogranin-2	6.74821e+06
	SLC1A3	Amino acid transporter	6.71752e+06
	.	Histone H4	6.71591e+06
	DOCK9	Dedicator of cytokinesis 9	6.71475e+06
	RABL6	RAB, member RAS onco family like 6	6672862
	PARVA	Parvin alpha	6.61174e+06
	PCBP3	Uncharacterized protein	6590406
	VAMP3	Vesicle associated membrane protein 3	6.58098e+06
	EPB41L1	Erythrocyte membrane protein band 4.1 like 1	6.56683e+06
	RABEP2	Rab GTPase-binding effector protein 2	6.5642e+06
	PTGES3	Prostaglandin E synthase 3	6.53034e+06
	WDR37	WD repeat domain 37	6.52031e+06
	SDHC	Succinate dehydrogenase cytochrome b560 subunit, mitochondrial	6.50628e+06
	CCAR2	Cell cycle and apoptosis regulator 2	6.50321e+06
	GSDMD	Gasdermin-D	6.48565e+06
	SELENBP1	Selenium binding protein 1	6.48238e+06
	HDAC6	Histone deacetylase 6	6.47813e+06
	HNRNPAB	Heteroous nuclear ribonucleoprotein A/B	6.45967e+06
	CD81	CD81 molecule	6.45658e+06
	AP3B2	AP-3 complex subunit beta	6.44839e+06
	IQSEC1	IQ motif and Sec7 domain ArfGEF 1	6.42002e+06
	CAMK2G	Calcium/calmodulin-dependent protein kinase	6.41964e+06
	VPS26A	VPS26, retromer complex component A	6406648
	HNRNPUL1	Heteroous nuclear ribonucleoprotein U like 1	6.39943e+06
	PSIP1	PC4 and SFRS1 interacting protein 1	6.38198e+06
	SNRPE	Small nuclear ribonucleoprotein E	6.37845e+06
	SRI	Sorcin	6.36802e+06
	SHANK3	SH3 and multiple ankyrin repeat domains 3	6.30479e+06
	GLUD1	Glutamate dehydrogenase 1, mitochondrial	6.30475e+06
	DPYSL4	Dihydropyrimidinase like 4	6.29125e+06
	COX7A1	Cytochrome c oxidase subunit 7A1, mitochondrial	6.25317e+06
	SRRM1	Serine and arginine repetitive matrix 1	6.25035e+06
	FAM120A	Constitutive coactivator of PPAR-gamma-like protein 1 isoform b	6.22495e+06
	SUPT5H	Transcription elongation factor SPT5	6213249
	TPM3	Tropomyosin alpha-3 chain	6205561
	AGL	Glycogen debranching enzyme	6.20239e+06
	CACYBP	Calcyclin-binding protein	6.18122e+06
	CNN2	Calponin-2 (Fragment)	6.12639e+06
	KLC1	Kinesin light chain	6.07426e+06
	ITSN2	Intersectin 2	6.06433e+06
	HACD3	Very-long-chain (3R)-3-hydroxyacyl-CoA dehydratase	6.03751e+06
	ARFIP1	ADP ribosylation factor interacting protein 1	5.99976e+06
	XPO6	Exportin-6	5992369
	CORO1B	Coronin	5.98341e+06
	KPNA3	Importin subunit alpha	5.97304e+06
	GOT2	Aspartate aminotransferase, mitochondrial	5914696
	G3BP1	G3BP stress granule assembly factor 1	5.87969e+06
	PALS2	MAGUK p55 subfamily member 6 isoform X1	5.78717e+06
	ADSS1	Adenylosuccinate synthetase isozyme 1	5.77708e+06
	OXSR1	Serine/threonine-protein kinaseR1	5.76777e+06
	CCT2	T-complex protein 1 subunit beta	5.73888e+06
	try	Putative trypsinogen	5709747
	THRAP3	Thyroid hormone receptor-associated protein 3	5.69491e+06
	ANXA11	Annexin	5.66028e+06
	NECAP2	Adaptin ear-binding coat-associated protein 2 isoform 1	5.62518e+06
	OCLN	Occludin	5.60493e+06
	MMRN2	Multimerin 2	5.59596e+06
	DAZAP1	Cold inducible RNA binding protein	5580985
	CPNE1	Copine 1	5.57968e+06
	ATP5F1B	ATP synthase subunit beta	5.57118e+06
	UQCRFS1	Ubiquinol-cytochrome c reductase, Rieske iron-sulfur polypeptide 1	5.57009e+06
	CSTF2	Cleavage stimulation factor subunit 2	5.54233e+06
	GMDS	GDP-mannose 4,6-dehydratase	5.45704e+06
	GNB2	G protein subunit beta 2	5.43719e+06
	AHCYL2	Adenosylhomocysteinase like 2	5.43612e+06
	KIF2A	Kinesin-like protein	5.42237e+06
	USP8	Ubiquitin specific peptidase 8	5.41401e+06
	EPS15L1	Epidermal growth factor receptor pathway substrate 15 like 1	5.40718e+06
	HDAC1	Histone deacetylase 1	5.40423e+06
	SYNM	Synemin	5.39413e+06
	F10	Coagulation factor X	5.38362e+06
	SPP2	Secreted phosphoprotein 24	5363827
	EIF5	Eukaryotic translation initiation factor 5	5.35983e+06
	YBX1	Y-box binding protein 1	5356497
	CLIP2	CAP-Gly domain containing linker protein 2	5352485
	HK1	Hexokinase	5.34944e+06
	SUB1	Activated RNA polymerase II transcriptional coactivator p15	5344526
	SEPTIN4	Septin 4	5341730
	PRKCB_tv2	Protein kinase C	5.32061e+06
	CD59	CD59 glycoprotein	5.31612e+06
	PPM1E	Protein phosphatase 1E	5.29907e+06
	SCYL2	SCY1 like pseudokinase 2	5.2982e+06
	ENSA	Alpha-endosulfine	5279628
	HSPH1	Heat shock protein family H (Hsp110) member 1	5.27501e+06
	NDEL1	Nuclear distribution protein nudE-like 1	5.26237e+06
	XPC	XPC complex subunit, DNA damage recognition and repair factor	5.25939e+06
	VPS37B	VPS37B subunit of ESCRT-I	5.20816e+06
	CLIP1	CAP-Gly domain containing linker protein 1	5.17566e+06
	RALY	RALY heteroous nuclear ribonucleoprotein	5.15746e+06
	SPAG9	Sperm associated antigen 9	5.13574e+06
	MYLK	Myosin light chain kinase, smooth muscle	5.12991e+06
	PDLIM1	PDZ and LIM domain 1	5.11542e+06
	IDH3G	Isocitrate dehydrogenase [NAD] subunit, mitochondrial	5099718
	SEC24D	SEC24 homolog D, COPII coat complex component	5.09639e+06
	APOE	Apolipoprotein E	5.05963e+06
	RAC3	Rac family small GTPase 3	5.05761e+06
	DAD1	Dolichyl-diphosphooligosaccharide--protein glycosyltransferase subunit DAD1	5011880
	CCDC6	Coiled-coil domain containing 6	5.00562e+06
	BTF3L4	Transcription factor BTF3	5000755
	APP	Amyloid-beta precursor protein	4.99509e+06
	GALK1	Galactokinase 1	4.95937e+06
	UBAP2L	Ubiquitin associated protein 2 like	4.9368e+06
	MTA2	Metastasis associated 1 family member 2	4.93588e+06
	MINDY1	Ubiquitin carboxyl-terminal hydrolase	4.93561e+06
	WNT4	Protein Wnt	4.92432e+06
	MIF	Macrophage migration inhibitory factor	4.91876e+06
	GIPC1	GIPC PDZ domain containing family member 1	4.88482e+06
	RAB4A	Ras-related protein Rab-4	4882131
	GLS	Glutaminase	4.869e+06
	NDUFC2	NADH dehydrogenase [ubiquinone] 1 subunit C2	4863050
	COPA	Coatomer subunit alpha	4.85891e+06
	VCP	Transitional endoplasmic reticulum ATPase	4.78783e+06
	PCIF1	Phosphorylated CTD interacting factor 1	4751311
	NOS3	Nitric oxide synthase	4.74452e+06
	RTRAF	RNA transcription, translation and transport factor protein	4739719
	NFYB	Nuclear transcription factor Y subunit beta	4.73507e+06
	TBC1D1	TBC1 domain family member 1	4.73115e+06
	FAM120B	Family with sequence similarity 120B	4.7019e+06
	RER1	Protein RER1	4.699e+06
	NCAN	Neurocan	4.69709e+06
	PACS1	Phosphofurin acidic cluster sorting protein 1	4.69522e+06
	SV2A	Synaptic vesicle glycoprotein 2A	4.68136e+06
	SLC25A12	Solute carrier family 25 member 12	4662298
	CLASP1	Cytoplasmic linker associated protein 1	4.64083e+06
	SNRPA	U1 small nuclear ribonucleoprotein A	4634963
	PFKP	ATP-dependent 6-phosphofructokinase	4.63072e+06
	WNK2	Non-specific serine/threonine protein kinase	4.62258e+06
	VASP	Vasodilator stimulated phosphoprotein	4614369
	C12H17orf49	Uncharacterized protein	4.57418e+06
	PTGDS	Prostaglandin-H2 D-isomerase	4.53075e+06
	MGP	Matrix Gla protein	4522771
	C9	Complement component C9	4.52207e+06
	FKBP15	Peptidylprolyl isomerase	4.49957e+06
	ANKRD29	Ankyrin repeat domain 29	4.49589e+06
	SERINC3	Serine incorporator 3	4.47316e+06
	ZC2HC1A	Zinc finger C2HC-type containing 1A	4.46427e+06
	CDKN2AIP	CDKN2A interacting protein	4427354
	UCHL1	Ubiquitin carboxyl-terminal hydrolase isozyme L1	4.4247e+06
	RELA	RELA proto-onco, NF-kB subunit	4405955
	CC2D1A	Coiled-coil and C2 domain containing 1A	4.40086e+06
	SMAD5	Mothers against decapentaplegic homolog	4.37914e+06
	SLC25A5	ADP/ATP translocase	4376467
	SIN3A	Paired amphipathic helix protein Sin3a	4.35429e+06
	EIF2S2	Eukaryotic translation initiation factor 2 subunit beta	4.34832e+06
	DNAJB1	DnaJ heat shock protein family (Hsp40) member B1	4.33689e+06
	PPM1F	Protein phosphatase, Mg2+/Mn2+ dependent 1F	4.33528e+06
	KPNA6	Importin subunit alpha	4.32801e+06
	ANXA7	Annexin	4262043
	STX7	Syntaxin 7	4.24692e+06
	RAN	GTP-binding nuclear protein Ran	4.23749e+06
	IRF2BP2	Interferon regulatory factor 2 binding protein 2	4229510
	.	Uncharacterized protein	4222030
	AMDHD2	N-acetylglucosamine-6-phosphate deacetylase	4.20808e+06
	SAFB	Scaffold attachment factor B	4202901
	KANK4	KN motif and ankyrin repeat domains 4	4.18194e+06
	PAIP1	Poly(A) binding protein interacting protein 1	4.17373e+06
	CSE1L	Exportin-2	4.17044e+06
	EIF4E	Eukaryotic translation initiation factor 4E	4.17012e+06
	THSD4	Thrombospondin type 1 domain containing 4	4.16287e+06
	DLG1	Discs large MAGUK scaffold protein 1	4.15659e+06
	SNX9	Sorting nexin 9	4.15634e+06
	DARS1	Aspartate--tRNA ligase, cytoplasmic	4.1474e+06
	DPY30	Dpy-30 histone methyltransferase complex regulatory subunit	4.1218e+06
	RELCH	LisH domain and HEAT repeat-containing protein KIAA1468 isoform b	4093114
	SIRT2	Sirtuin 2	4.08903e+06
	SGTB	Small glutamine rich tetratricopeptide repeat co-chaperone beta	4.08638e+06
	SYNCRIP	Synaptotagmin binding cytoplasmic RNA interacting protein	4.08585e+06
	PDAP1	PDGFA associated protein 1	3.97228e+06
	LOC110260088	Eukaryotic translation initiation factor 3 subunit C	3.94072e+06
	LDHA	L-lactate dehydrogenase A chain	3.92858e+06
	SH3BGRL	SH3 domain binding glutamate rich protein like	3.90405e+06
	LOC110258323	Protein S100	3.88139e+06
	SYNJ1	Phosphoinositide 5-phosphatase	3.87674e+06
	LOC100523244	Protein kinase domain-containing protein	3.87304e+06
	S100A4	Protein S100	3872063
	ATP8A1	Phospholipid-transporting ATPase	3.87102e+06
	DYNC1LI2	Dynein light intermediate chain	3.85257e+06
	CCT5	T-complex protein 1 subunit epsilon	3.85024e+06
	LRRC7	Leucine rich repeat containing 7	3.84575e+06
	UBR4	Ubiquitin protein ligase E3 component n-recognin 4	3.84115e+06
	CAB39	Calcium-binding protein 39	3.83784e+06
	SART3	Spliceosome associated factor 3, U4/U6 recycling protein	3.82474e+06
	COPB2	Coatomer subunit beta'	3.80675e+06
	CPNE6	Copine 6	3.77397e+06
	RSL1D1	Ribosomal L1 domain containing 1	3.76513e+06
	NIT2	Nitrilase family member 2	3.75806e+06
	OGN	Mimecan	3.75223e+06
	NEFH	Neurofilament heavy polypeptide	3.73744e+06
	RANBP1	RAN binding protein 1	3729067
	DNM2	Dynamin GTPase	3727700
	SNX17	Sorting nexin-17	3.69859e+06
	ALG10	Dol-P-Glc:Glc(2)Man(9)GlcNAc(2)-PP-Dol alpha-1,2-glucosyltransferase	3.695e+06
	PPFIA2	PTPRF interacting protein alpha 2	3.6794e+06
	SRGAP2	SLIT-ROBO Rho GTPase activating protein 2	3.67251e+06
	SNX2	Sorting nexin-2	3.6703e+06
	GATD3A	Uncharacterized protein	3.66985e+06
	THBS4	Thrombospondin 4	3.6698e+06
	ACAP2	ArfGAP with coiled-coil, ankyrin repeat and PH domains 2	3642659
	RPS2	40S ribosomal protein S2	3.62082e+06
	ANK3	Uncharacterized protein	3.61583e+06
	PLCG1	Phosphoinositide phospholipase C	3.61465e+06
	TALDO1	Transaldolase	3.61373e+06
	ARCN1	Coatomer subunit delta	3.60971e+06
	GIT1	GIT ArfGAP 1	3.60756e+06
	ADD2	Adducin 2	3.60455e+06
	RAB3C	Ras-related protein Rab-3	3.59152e+06
	DPYSL5	Dihydropyrimidinase like 5	3.56708e+06
	EMILIN2	Elastin microfibril interfacer 2	3.55905e+06
	NAP1L4	Nucleosome assembly protein 1 like 4	3.55575e+06
	RPS6KA2	Ribosomal protein S6 kinase	3.54212e+06
	MICALL1	MICAL like 1	3.53343e+06
	UACA	Uveal autoantigen with coiled-coil domains and ankyrin repeats	3.52302e+06
	USP25	Ubiquitin specific peptidase 25	3.51732e+06
	PPP1R1B	Protein phosphatase 1 regulatory subunit 1B	3.46767e+06
	CEP41	Centrosomal protein 41	3.46134e+06
	CLEC3B	C-type lectin domain family 3 member B	3.46033e+06
	STX1A	Syntaxin 1A	3.45647e+06
	RABGAP1	RAB GTPase activating protein 1	3.44171e+06
	SLC4A4	Anion exchange protein	3.42108e+06
	PCP4	Purkinje cell protein 4	3.41955e+06
	LIMA1	LIM domain and actin-binding protein 1	3.40551e+06
	ISOC2	Isochorismatase domain containing 2	3397805
	TECR	Trans-2,3-enoyl-CoA reductase	3.38814e+06
	SERPINC1	Antithrombin-III	3.38272e+06
	CAMK2B	Calcium/calmodulin-dependent protein kinase	3.37592e+06
	ATP6V1E1	ATPase H+ transporting V1 subunit E1	3.37182e+06
	MYH14	Myosin heavy chain 14	3366670
	CYC1	Cytochrome c1	3.36646e+06
	ESAM	Endothelial cell adhesion molecule	3.35266e+06
	EIF2AK2	Eukaryotic translation initiation factor 2 alpha kinase 2	3.34551e+06
	SHANK2	SH3 and multiple ankyrin repeat domains 2	3.32937e+06
	EHD1	EH domain containing 1	3.32403e+06
	GLO1	Lactoylglutathione lyase	3.32335e+06
	DDX58	RNA helicase	3.31899e+06
	DCTN2	Dynactin subunit 2	3.31723e+06
	GNG2	Guanine nucleotide-binding protein subunit gamma	3.31544e+06
	ACAN	Aggrecan core protein	3.31204e+06
	TMEM33	Transmembrane protein 33	3.31174e+06
	MAT2A	S-adenosylmethionine synthase	3.30993e+06
	PSMD4	26S proteasome non-ATPase regulatory subunit 4	3.30542e+06
	RPRD1B	Regulation of nuclear pre-mRNA domain containing 1B	3.29346e+06
	NPTX1	Neuronal pentraxin 1	3291764
	PACSIN2	Protein kinase C and casein kinase substrate in neurons 2	3.27591e+06
	FBXW11	F-box and WD repeat domain containing 11	3.27036e+06
	CAV1	Caveolin-1	3.27028e+06
	LRRFIP1	Uncharacterized protein	3.25538e+06
	NNT	Proton-translocating NAD(P)(+) transhydrogenase	3.24695e+06
	FBXO21	F-box protein 21	3.24031e+06
	WASF2	Wiskott-Aldrich syndrome protein family member	3.23811e+06
	CORO1C	Coronin	3.23304e+06
	PI4KA	1-phosphatidylinositol 4-kinase	3.21863e+06
	ATP6V0C	V-type proton ATPase proteolipid subunit	3212936
	SNCB	Beta-synuclein	3.20598e+06
	ASAP1	Arf-GAP with SH3 domain, ANK repeat and PH domain-containing protein 1 isoform 1	3.20346e+06
	GSR	Glutathione reductase	3.18808e+06
	WASL	WASP like actin nucleation promoting factor	3.18299e+06
	CNTNAP1	Contactin associated protein 1	3.16659e+06
	ELOC	Elongin-C	3.16249e+06
	RBM14	RNA binding motif protein 14	3.1453e+06
	VAMP7	Vesicle associated membrane protein 7	3144140
	XRN2	5'-3' exoribonuclease	3.14288e+06
	NUDT3	Nudix hydrolase 3	3.1348e+06
	HDAC2	Histone deacetylase 2	3.12218e+06
	USP7	Ubiquitin carboxyl-terminal hydrolase 7	3.11351e+06
	PDE2A	Phosphodiesterase	3.10386e+06
	RAB5C	RAB5C, member RAS onco family	3100040
	HPCA	Neuron-specific calcium-binding protein hippocalcin	3.09626e+06
	TRIOBP	TRIO and F-actin binding protein	3.09475e+06
	RANBP2	RAN binding protein 2	3.09253e+06
	MT-CO1	Cytochrome c oxidase subunit 1	3.08871e+06
	PAFAH1B2	Platelet activating factor acetylhydrolase 1b catalytic subunit 2	3.08478e+06
	TNC	Tenascin	3.07301e+06
	COPB1	Coatomer subunit beta	3.07142e+06
	LGALSL	Galectin	3.05626e+06
	VDAC3	Voltage-dependent anion-selective channel protein 3	3.05052e+06
	PHYHIPL	Phytanoyl-CoA 2-hydroxylase interacting protein like	3.04906e+06
	WBP11	WW domain-binding protein 11	3.0308e+06
	NDUFA2	NADH dehydrogenase [ubiquinone] 1 alpha subcomplex subunit 2	3.02202e+06
	UBQLN1	Ubiquilin 1	3.0164e+06
	CHD4	DNA helicase	3.00407e+06
	SYNRG	Synergin gamma	2.99523e+06
	PURB	Purine rich element binding protein B	2994053
	stat5B	Signal transducer and activator of transcription	2.99147e+06
	CAMK2D	Calcium/calmodulin-dependent protein kinase type II subunit delta	2.97753e+06
	KIAA1217	KIAA1217	2.97693e+06
	PAK4	Non-specific serine/threonine protein kinase	2.96201e+06
	SNRPC	U1 small nuclear ribonucleoprotein C	2925410
	STK10	Non-specific serine/threonine protein kinase	2.90617e+06
	SNX12	Sorting nexin 12	2.90351e+06
	LBR	Delta(14)-sterol reductase LBR	2.88594e+06
	SLC7A1	Cationic amino acid transporter-1	2.86689e+06
	LYNX1	Ly6/neurotoxin 1	2.86064e+06
	NFYC	Nuclear transcription factor Y subunit gamma	2860295
	VWF	von Willebrand factor (Fragment)	2.85772e+06
	CCT6B	Chaperonin containing TCP1 subunit 6B	2.85414e+06
	SLC6A1	Transporter	2.84777e+06
	LRRC59	Leucine rich repeat containing 59	2.84116e+06
	SEPTIN10	Septin	2.82858e+06
	ADO	2-aminoethanethiol (Cysteamine) dioxygenase	2820351
	SMAD9	Mothers against decapentaplegic homolog	2809086
	FAM98A	Family with sequence similarity 98 member A	2.80406e+06
	RILPL1	RILP-like protein 1 isoform X1	2.7995e+06
	FLNB	Filamin B	2.78121e+06
	S100A1	Protein S100-A1	2.77276e+06
	.	Uncharacterized protein	2.7696e+06
	SNAP25	Synaptosomal-associated protein	2.7616e+06
	RANBP3	RAN binding protein 3	2.72822e+06
	PACSIN1	Protein kinase C and casein kinase substrate in neurons 1	2.7257e+06
	ARF6	ADP-ribosylation factor 6	2.72137e+06
	SMAP2	Small ArfGAP2	2.70607e+06
	.	Lysozyme C-3	2700236
	NIBAN1	Niban apoptosis regulator 1	2.68879e+06
	DENR	Density-regulated protein	2.68339e+06
	GRB2	Growth factor receptor bound protein 2	2676395
	GSN	Gelsolin	2.66537e+06
	MAP6	Microtubule associated protein 6	2.66078e+06
	AQP4	Aquaporin 4	2.65031e+06
	RCC2	Regulator of chromosome condensation 2	2.64741e+06
	DAB2IP	DAB2 interacting protein	2.64487e+06
	MAP1S	Microtubule associated protein 1S	2.6429e+06
	CAMSAP2	Calmodulin regulated spectrin associated protein family member 2	2.61281e+06
	ARHGAP17	Rho GTPase activating protein 17	2.60998e+06
	LOXL1	Lysyl oxidase homolog	2609285
	MINK1	Misshapen like kinase 1	2.60563e+06
	PPP1R3F	Protein phosphatase 1 regulatory subunit 3F	2.59861e+06
	PNN	Pinin	2.57728e+06
	EHD4	EH domain containing 4	2.56813e+06
	PAK2	Non-specific serine/threonine protein kinase	2.56703e+06
	TOP2B	DNA topoisomerase 2	2.56701e+06
	VIT	Vitrin	2.54895e+06
	BCL2L13	BCL2 like 13	2.54591e+06
	ABR	Active breakpoint cluster region-related protein	2.53684e+06
	SAR1A	GTP-binding protein SAR1a	2.52107e+06
	FLI1	Fli-1 proto-onco, ETS transcription factor	2.52103e+06
	SLC25A11	Solute carrier family 25 member 11	2.51829e+06
	AIP	AH receptor-interacting protein	2.51372e+06
	RPL6	60S ribosomal protein L6	2.50185e+06
	PAK1	Non-specific serine/threonine protein kinase	2.4941e+06
	NOVA2	NOVA alternative splicing regulator 2	2.48595e+06
	PLD3	Phospholipase D family member 3	2.48442e+06
	ATP2B2	Calcium-transporting ATPase	2.48181e+06
	ALDOA	Fructose-bisphosphate aldolase	2.4707e+06
	CAMK2N1	Calcium/calmodulin dependent protein kinase II inhibitor 1	2.46454e+06
	RPL4	60S ribosomal protein L4	2.45458e+06
	LYSMD1	LysM domain containing 1	2.4468e+06
	GGA3	Golgi associated, gamma adaptin ear containing, ARF binding protein 3	2.44593e+06
	EGFL8	Epidermal growth factor-like protein 8	2.44239e+06
	SFRP1	Secreted frizzled-related protein 1	2.43228e+06
	ZEB1	Zinc finger E-box binding homeobox 1	2.40089e+06
	CCNK	Cyclin K	2.38012e+06
	ARFGEF2	ADP ribosylation factor guanine nucleotide exchange factor 2	2.37447e+06
	TCERG1	Transcription elongation regulator 1	2.36684e+06
	PEX5L	Peroxisomal biosis factor 5 like	2.36552e+06
	TCOF1	Treacle ribosome biosis factor 1	2.34916e+06
	AGTPBP1	Tubulin-glutamate carboxypeptidase	2.33839e+06
	TRIP12	E3 ubiquitin-protein ligase TRIP12	2.3322e+06
	CCT7	T-complex protein 1 subunit eta	2.32198e+06
	PDS5B	PDS5 cohesin associated factor B	2321960
	GOLGB1	Golgin B1	2.31954e+06
	PRPF40A	Pre-mRNA processing factor 40 homolog A	2.30518e+06
	BRK1	BRICK1 subunit of SCAR/WAVE actin nucleating complex	2.29912e+06
	CDKN1B	Cyclin-dependent kinase inhibitor 1B	2298542
	PHC2	Polyhomeotic homolog 2	2.29852e+06
	ABAT	4-aminobutyrate aminotransferase, mitochondrial	2.2971e+06
	ARL6IP5	PRA1 family protein 3	2.2944e+06
	.	Calmodulin	2.29017e+06
	BRSK2	BR serine/threonine kinase 2	2.28023e+06
	EIF3A	Eukaryotic translation initiation factor 3 subunit A	2.27125e+06
	SNX3	Sorting nexin-3	2.23965e+06
	TTC9	Tetratricopeptide repeat domain 9	2.23643e+06
	RPS28	40S ribosomal protein S28	2.22846e+06
	MT-ND3	NADH-ubiquinone oxidoreductase chain 3	2.22747e+06
	RPL24	Ribosomal protein L24	2.22471e+06
	EGLN1	Egl-9 family hypoxia inducible factor 1	2.22378e+06
	SGSM1	Small G protein signaling modulator 1	2.21884e+06
	WDR7	WD repeat domain 7	2215302
	KNG1	Kininogen 1	2214818
	ELAVL1	ELAV-like protein	2.21396e+06
	DLG4	Discs large MAGUK scaffold protein 4	2.21306e+06
	DTNB	Dystrobrevin	2.20871e+06
	TANC1	Tetratricopeptide repeat, ankyrin repeat and coiled-coil containing 1	2.20864e+06
	GLYR1	Putative oxidoreductase GLYR1	2200090
	FARP1	FERM, ARH/RhoGEF and pleckstrin domain protein 1	2.19769e+06
	ARHGEF12	Rho guanine nucleotide exchange factor 12	2.17319e+06
	RAB11FIP1	Uncharacterized protein	2.17213e+06
	AP2S1	AP complex subunit sigma	2.17206e+06
	SARS1	Serine--tRNA ligase	2.17053e+06
	ARHGAP25	Rho GTPase activating protein 25	2.17018e+06
	ECM2	Extracellular matrix protein 2	2.1677e+06
	NTN4	Netrin 4	2157355
	TIA1	TIA1 cytotoxic granule associated RNA binding protein	2.1539e+06
	MT-CO2	Cytochrome c oxidase subunit 2	2.14498e+06
	ADAMTSL3	ADAMTS like 3	2.14489e+06
	DCLK2	Doublecortin like kinase 2	2.13665e+06
	CTNNBIP1	Beta-catenin-interacting protein 1	2128113
	HSD17B12	Hydroxysteroid 17-beta dehydrogenase 12	2.12777e+06
	OTUD4	Ubiquitinyl hydrolase 1	2.12207e+06
	CMPK1	UMP-CMP kinase	2.11692e+06
	RPL22	60S ribosomal protein L22	2112009
	MBLAC1	Metallo-beta-lactamase domain-containing protein 1	2.1026e+06
	RAI14	Retinoic acid induced 14	2.09748e+06
	SLC32A1	Solute carrier family 32 member 1	2.08896e+06
	NUDCD3	NudC domain containing 3	2.08859e+06
	SYT1	Synaptotagmin	2.08579e+06
	AP1G1	AP-1 complex subunit gamma	2.08184e+06
	.	Uncharacterized protein	2.07181e+06
	HSPB8	Heat shock protein beta-8	2.06618e+06
	ENO1	Phosphopyruvate hydratase	2.06443e+06
	SND1	Staphylococcal nuclease domain-containing protein	2.06387e+06
	.	EF-hand domain-containing protein	2.06346e+06
	PSMD9	26S proteasome non-ATPase regulatory subunit 9	2059826
	SLC2A3	Solute carrier family 2, facilitated glucose transporter member 3	2.05743e+06
	MYH9	Myosin heavy chain 9	2021496
	MAT2B	Methionine adenosyltransferase 2 subunit beta	2.02104e+06
	MACF1	Microtubule actin crosslinking factor 1	2.00095e+06
	CPSF6	Cleavage and polyadenylation specificity factor subunit 6	1.98083e+06
	NDP	Norrie disease-like protein	1970572
	SERBP1	Plasminogen activator inhibitor 1 RNA-binding protein isoform 1	1.96483e+06
	FRMPD3	FERM and PDZ domain containing 3	1963752
	STRAP	Serine-threonine kinase receptor-associated protein	1.96116e+06
	GCN1	GCN1 activator of EIF2AK4	1952871
	GSPT1	Eukaryotic peptide chain release factor GTP-binding subunit ERF3A isoform 1	1.93815e+06
	PGK1	Phosphoglycerate kinase	1.93802e+06
	NEDD4L	HECT-type E3 ubiquitin transferase	1930266
	AASDHPPT	L-aminoadipate-semialdehyde dehydrogenase-phosphopantetheinyl transferase	1.92864e+06
	RPL27A	60S ribosomal protein L27a	1.91605e+06
	APIP	Methylthioribulose-1-phosphate dehydratase	1.91027e+06
	PRUNE1	Prune exopolyphosphatase 1	1.90816e+06
	NRXN3	Neurexin 3	1.89805e+06
	RAC1	Rac family small GTPase 1	1889533
	ARHGAP23	Rho GTPase activating protein 23	1.88899e+06
	.	Uncharacterized protein	1888520
	HSPA12A	Heat shock protein family A (Hsp70) member 12A	1.88823e+06
	STT3A	Dolichyl-diphosphooligosaccharide--protein glycotransferase	1.88549e+06
	SMARCA4	SWI/SNF related, matrix associated, actin dependent regulator of chromatin, subfamily a, member 4	1.88293e+06
	QRICH1	Inosine-5'-monophosphate dehydrogenase	1.87735e+06
	LYN	Tyrosine-protein kinase	1.87575e+06
	NAV2	Neuron navigator 2	1.86839e+06
	ZHX2	Zinc fingers and homeoboxes 2	1.86101e+06
	RALGAPA1	Ral GTPase-activating protein subunit alpha-1	1.85448e+06
	INF2	Uncharacterized protein	1.84773e+06
	ARL1	ADP ribosylation factor like GTPase 1	1.84597e+06
	OSTC	Oligosaccharyltransferase complex subunit	1.84576e+06
	KATNB1	Katanin p80 WD40 repeat-containing subunit B1	1.83635e+06
	CHERP	Calcium homeostasis endoplasmic reticulum protein	1.83567e+06
	EMID1	EMI domain containing 1	1.83166e+06
	IPO7	Importin 7	1.83026e+06
	ERMP1	Endoplasmic reticulum metallopeptidase 1	1823373
	GPX1	Glutathione peroxidase	1.82178e+06
	ARHGEF6	Rac/Cdc42 guanine nucleotide exchange factor 6	1.81159e+06
	SLC3A2	Solute carrier family 3 member 2	1811265
	TBC1D5	TBC1 domain family member 5	1.80917e+06
	APLP2	Amyloid beta like protein 2	1.80612e+06
	EIF4B	Eukaryotic translation initiation factor 4B	1.80029e+06
	UQCR10	Complex III subunit 9	1.79411e+06
	COL27A1	Collagen type XXVII alpha 1 chain	1.79339e+06
	COX6B	Cytochrome c oxidase subunit	1.78887e+06
	LONP1	Lon protease homolog, mitochondrial	1.78867e+06
	KIF21A	Kinesin family member 21A	1.78599e+06
	SMARCE1	SWI/SNF related, matrix associated, actin dependent regulator of chromatin, subfamily e, member 1	1.77481e+06
	F13A1	Coagulation factor XIII A chain	1.77008e+06
	QSOX1	Sulfhydryl oxidase	1.75574e+06
	HADHA	Trifunctional enzyme subunit alpha, mitochondrial	1.74428e+06
	.	UEV domain-containing protein	1.74007e+06
	DDX46	RNA helicase	1.736e+06
	PPP4R3A	Protein phosphatase 4 regulatory subunit 3A	1.7295e+06
	GNPDA1	Glucosamine-6-phosphate isomerase	1.72663e+06
	KYAT1	Kynurenine aminotransferase 1	1.71936e+06
	HOMER2	Homer scaffold protein 2	1.719e+06
	OGT	UDP-N-acetylglucosamine--peptide N-acetylglucosaminyltransferase 110 kDa subunit	1.69926e+06
	TARDBP	TAR DNA-binding protein 43	1.69697e+06
	PHGDH	D-3-phosphoglycerate dehydrogenase	1.68816e+06
	NSUN2	tRNA (cytosine(34)-C(5))-methyltransferase	1.68763e+06
	CASKIN2	CASK interacting protein 2	1685039
	COMMD6	COMM domain containing 6	1.67443e+06
	WRNIP1	ATPase WRNIP1 isoform 1	1.67261e+06
	GCLC	Glutamate--cysteine ligase	1.64634e+06
	RNPS1	RNA-binding protein with serine-rich domain 1	1.64633e+06
	SLC6A17	Transporter	1.64598e+06
	MOB1A	MOB kinase activator 1A	1645230
	PAM	Peptidyl-glycine alpha-amidating monooxygenase isoform X1	1.6435e+06
	RPSA	40S ribosomal protein SA	1.64093e+06
	USO1	General vesicular transport factor p115	1.63905e+06
	GUCY1A2	Guanylate cyclase	1.63696e+06
	FUBP3	Far upstream element binding protein 3	1.63119e+06
	AGFG1	Arf-GAP domain and FG repeat-containing protein 1 isoform X1	1.62857e+06
	AP1B1	AP complex subunit beta	1.62533e+06
	PTK7	Protein tyrosine kinase 7 (inactive)	1.61951e+06
	GYS1	Glycogen [starch] synthase	1.60077e+06
	RAB6B	RAB6B, member RAS onco family	1.60001e+06
	SLK	Non-specific serine/threonine protein kinase	1.59562e+06
	NOS1	Nitric oxide synthase, brain	1.59501e+06
	SRP54	Signal recognition particle 54 kDa protein	1.59126e+06
	PKP4	Plakophilin 4	1.5892e+06
	CFH	Complement factor H	1.5867e+06
	WNK3	Non-specific serine/threonine protein kinase	1.58462e+06
	PDPK1	3-phosphoinositide-dependent protein kinase 1	1.58292e+06
	RPL18	60S ribosomal protein L18	1.58032e+06
	SURF4	Surfeit locus protein 4	1577707
	C4A	Complement C4A (Rodgers blood group)	1.57486e+06
	POLDIP3	DNA polymerase delta interacting protein 3	1.57469e+06
	ZBP1	Z-DNA binding protein 1	1.57402e+06
	KRT77	Keratin 77	1.57372e+06
	CTBP1	C-terminal binding protein 1	1570042
	CCN2	CCN family member 2	1.56697e+06
	CAD	CAD protein	1.56043e+06
	S100A13	S100 calcium binding protein A13	1.55959e+06
	TRIO	Non-specific serine/threonine protein kinase	1.55799e+06
	CADPS2	Calcium dependent secretion activator 2	1.55323e+06
	PDCD4	Programmed cell death protein 4	1.55096e+06
	RAB12	RAB12, member RAS onco family	1.5482e+06
	SMAP1	Small ArfGAP 1	1.54263e+06
	GOPC	Golgi associated PDZ and coiled-coil motif containing	1.54217e+06
	YWHAQ	14-3-3 protein theta	1.53863e+06
	CFDP1	Craniofacial development protein 1	1.52978e+06
	SON	SON DNA and RNA binding protein	1.52468e+06
	TUFM	Elongation factor Tu	1.52468e+06
	EFL1	Elongation factor like GTPase 1	1.51949e+06
	MT-ND2	NADH-ubiquinone oxidoreductase chain 2	1.51393e+06
	DAB1	DAB adaptor protein 1	1.51384e+06
	NFIC	Nuclear factor 1	1.51351e+06
	MEF2A	Myocyte-specific enhancer factor 2A	1.50092e+06
	PPM1G	Protein phosphatase 1G	1.50002e+06
	TWF1	Twinfilin actin binding protein 1	1.49169e+06
	CDC5L	Cell division cycle 5 like	1.49068e+06
	FNBP1L	Formin-binding protein 1-like	1.48534e+06
	.	RNA-directed DNA polymerase	1.48252e+06
	TTL	Tubulin--tyrosine ligase	1480192
	TRIM47	Tripartite motif containing 47	1.47967e+06
	RIPK1	Receptor interacting serine/threonine kinase 1	1.47936e+06
	NEDD4	HECT-type E3 ubiquitin transferase	1.47916e+06
	ZBTB20	Zinc finger and BTB domain containing 20	1.47908e+06
	OAS1	2'-5'-oligoadenylate synthase 1	1.47609e+06
	KHNYN	KH and NYN domain containing	1.46619e+06
	CLDN5	Claudin	1.46269e+06
	WDR13	WD repeat domain 13	1.46059e+06
	PRSS23	Serine protease 23	1.45925e+06
	VKORC1L1	Vitamin-K-epoxide reductase (warfarin-sensitive)	1458124
	NCK2	Cytoplasmic protein	1.45232e+06
	TNR	Tenascin R	1.447e+06
	PRPF3	U4/U6 small nuclear ribonucleoprotein Prp3	1.43445e+06
	PRPF8	Pre-mRNA processing factor 8	1.43383e+06
	RTCA	RNA 3'-terminal-phosphate cyclase (ATP)	1.4331e+06
	FKBP4	Peptidylprolyl isomerase	1419175
	RPL5	60S ribosomal protein L5	1.41711e+06
	RUFY3	RUN and FYVE domain containing 3	1.41425e+06
	EPB41	Protein 4.1	1.41269e+06
	VPS45	Vacuolar protein sorting 45 homolog	1.41246e+06
	NDUFS7	NADH:ubiquinone oxidoreductase core subunit S7	1.40982e+06
	RPS9	40S ribosomal protein S9	1.40632e+06
	STXBP3	Syntaxin binding protein 3	1.40246e+06
	ACTN1	Actinin alpha 1	1.39728e+06
	SLC1A4	Amino acid transporter	1.3955e+06
	PPP1R21	Protein phosphatase 1 regulatory subunit 21	1.39538e+06
	NPTXR	Neuronal pentraxin receptor	1.39255e+06
	HTT	Huntingtin	1.38926e+06
	PIP4K2A	Phosphatidylinositol 5-phosphate 4-kinase type-2 alpha	1383022
	CARHSP1	Calcium regulated heat stable protein 1	1382487
	PRNP	Major prion protein	1.38029e+06
	USP10	Ubiquitin carboxyl-terminal hydrolase	1.37961e+06
	EIF3L	Eukaryotic translation initiation factor 3 subunit L	1.37839e+06
	PSMC5	26S proteasome regulatory subunit 8	1.37026e+06
	FBXO7	F-box protein 7	1.36543e+06
	TIPRL	TIP41-like protein	1.3592e+06
	WNT6	Protein Wnt	1.35143e+06
	MAOA	Amine oxidase	1.35067e+06
	MNDA	Myeloid cell nuclear differentiation antigen	1.34818e+06
	COA7	Cytochrome c oxidase assembly factor 7	1.34459e+06
	ALYREF	Aly/REF export factor	1.34272e+06
	ATG3	Autophagy related 3	1.33623e+06
	CRK	CRK proto-onco, adaptor protein	1.33493e+06
	DENND1A	DENN domain containing 1A	1.33201e+06
	ARHGEF1	Rho guanine nucleotide exchange factor 1	1.33049e+06
	BTF3	Transcription factor BTF3	1.32687e+06
	ADGRG1	Adhesion G-protein coupled receptor G1	1.31792e+06
	SARNP	SAP domain containing ribonucleoprotein	1.31454e+06
	RPS4X	40S ribosomal protein S4	1.31389e+06
	MT-ND5	NADH-ubiquinone oxidoreductase chain 5	1.29773e+06
	EMILIN3	Elastin microfibril interfacer 3	1.29754e+06
	PRKCI	Protein kinase C iota type	1.29621e+06
	EPN1	Epsin 1	1.29589e+06
	HS1BP3	HCLS1 binding protein 3	1.2898e+06
	COL9A3	Collagen type IX alpha 3 chain	1.2866e+06
	GABPA	GA binding protein transcription factor subunit alpha	1.28478e+06
	RGS10	Regulator of G protein signaling 10	1.27842e+06
	CUL3	Cullin 3	1.2774e+06
	CS	Citrate synthase, mitochondrial	1.27173e+06
	SYNE2	Spectrin repeat containing nuclear envelope protein 2	1.26753e+06
	GNAS	GNAS complex locus	1.26457e+06
	CDC37	Hsp90 co-chaperone Cdc37	1.2606e+06
	.	Gamma-interferon-inducible protein 16 isoform 1	1.25678e+06
	SNRPA1	Small nuclear ribonucleoprotein polypeptide A'	1.25653e+06
	IRF2BP1	Interferon regulatory factor 2 binding protein 1	1.25645e+06
	GLUL	Glutamine synthetase	1.25416e+06
	ESYT1	Extended synaptotagmin 1	1.25216e+06
	NFYA	Nuclear transcription factor Y subunit	1.24699e+06
	SCAF4	SR-related CTD associated factor 4	1.24465e+06
	TDRP	Testis development related protein	1.24098e+06
	VKORC1	Vitamin-K-epoxide reductase (warfarin-sensitive)	1.24067e+06
	FHL3	Four and a half LIM domains 3	1.23989e+06
	MT-ATP8	ATP synthase protein 8	1.23577e+06
	BAG6	Large proline-rich protein BAG6	1.23486e+06
	ILK	Integrin-linked protein kinase	1.22991e+06
	ZC3HAV1	Zinc finger CCCH-type antiviral protein 1 isoform 1	1.21379e+06
	KATNAL1	Multifunctional fusion protein	1.20887e+06
	EIF3B	Eukaryotic translation initiation factor 3 subunit B	1205703
	RPS26	40S ribosomal protein S26	1195285
	YOD1	Ubiquitin thioesterase OTU1	1.19516e+06
	RAB10	RAB10, member RAS onco family	1.19441e+06
	WDR1	WD repeat domain 1	1.19248e+06
	SHROOM4	Shroom family member 4	1.19042e+06
	RPA1	Replication protein A subunit	1.19031e+06
	SORBS3	Sorbin and SH3 domain containing 3	1187964
	DDX23	RNA helicase	1.18201e+06
	EEA1	Early endosome antigen 1	1.18069e+06
	SEC23IP	SEC23 interacting protein	1.18068e+06
	CDC42	Cell division control protein 42 homolog	1.16898e+06
	LOC110259262	C-type lectin domain-containing protein	1166096
	IPO9	Importin 9	1.16218e+06
	BAZ1B	Bromodomain adjacent to zinc finger domain 1B	1161105
	ARFGEF1	ADP ribosylation factor guanine nucleotide exchange factor 1	1.16057e+06
	GJA1	Gap junction alpha-1 protein	1.15482e+06
	AVL9	AVL9 cell migration associated	1.14956e+06
	COL22A1	Collagen type XXII alpha 1 chain	1.14709e+06
	SHROOM2	Shroom family member 2	1.14705e+06
	CKMT1	Creatine kinase U-type, mitochondrial	1.14492e+06
	UBA5	Ubiquitin-like modifier-activating enzyme 5	1140151
	XRCC1	X-ray repair cross complementing 1	1.14004e+06
	MPG	DNA-3-methyladenine glycosylase II	1.13986e+06
	RIPOR1	RHO family interacting cell polarization regulator 1	1.13927e+06
	EEF1D	Eukaryotic translation elongation factor 1 delta	1.12753e+06
	OLFML1	Olfactomedin-like domain-containing protein	1124842
	SERINC5	Serine incorporator 5	1.12151e+06
	SAMHD1	Deoxynucleoside triphosphate triphosphohydrolase SAMHD1	1.11268e+06
	POMC	Pro-opiomelanocortin	1.10715e+06
	DLGAP4	DLG associated protein 4	1.10142e+06
	RAPGEF2	Rap guanine nucleotide exchange factor 2	1.09987e+06
	GYG1	Glycogenin 1	1.09929e+06
	SSRP1	FACT complex subunit SSRP1	1.09904e+06
	ANKS1A	Ankyrin repeat and sterile alpha motif domain containing 1A	1.09731e+06
	SWAP70	Switching B cell complex subunit SWAP70	1.09557e+06
	DYNC1LI1	Dynein light intermediate chain	1.09129e+06
	THAP11	THAP domain containing 11	1.08985e+06
	ZHX3	Zinc fingers and homeoboxes 3	1.08714e+06
	MFAP4	Microfibril associated protein 4	1.08482e+06
	ARHGEF7	Rho guanine nucleotide exchange factor 7	1.0807e+06
	EIF4G3	Eukaryotic translation initiation factor 4 gamma 3	1077515
	KIF1A	Kinesin family member 1A	1073595
	RBM15	RNA binding motif protein 15	1.07196e+06
	ZNF326	Zinc finger protein 326	1.06991e+06
	TIMM8A	Mitochondrial import inner membrane translocase subunit	1.06632e+06
	MAGI3	Membrane-associated guanylate kinase, WW and PDZ domain-containing protein 3	1.06141e+06
	RPS13	40S ribosomal protein S13 (Fragment)	1.05993e+06
	PIN1	Peptidyl-prolyl cis-trans isomerase	1.0597e+06
	P4HB	Protein disulfide-isomerase	1.05244e+06
	INPP1	Inositol polyphosphate 1-phosphatase isoform X1	1.05108e+06
	SS18	SS18 subunit of BAF chromatin remodeling complex	1.04415e+06
	LOC100523526	40S ribosomal protein S23	1.04306e+06
	CDC42BPB	Non-specific serine/threonine protein kinase	1.04208e+06
	NIBAN2	Niban apoptosis regulator 2	1.04116e+06
	MEF2D	Myocyte enhancer factor 2D	1.03982e+06
	SSB	Lupus La protein	1.03435e+06
	PABPC4	Polyadenylate-binding protein	1.03265e+06
	RPL3	60S ribosomal protein L3	1.02287e+06
	RAP1B	RAP1B, member of RAS oncogene family	1.0164e+06
	UBXN7	UBX domain-containing protein	1.01609e+06
	AEBP1	AE binding protein 1	1.01408e+06
	FCSK	Fucose kinase	1.00925e+06
	CMTR1	Cap-specific mRNA (nucleoside-2'-O-)-methyltransferase 1	1.00851e+06
	CHMP7	Charged multivesicular body protein 7	1.0065e+06
	SV2B	Synaptic vesicle glycoprotein 2B	1004863
	SYMPK	Symplekin	1.00183e+06
	DERL1	Derlin	996725
	DGKI	Diacylglycerol kinase	995379
	FGF2	Fibroblast growth factor	992408
	CORO2B	Coronin	985468
	RPS11	40S ribosomal protein S11	984665
	ATXN2	Ataxin 2	978397
	NEK7	NIMA related kinase 7	973979
	VPS26B	VPS26, retromer complex component B	966921
	FGD5	FYVE, RhoGEF and PH domain containing 5	956432
	HMCN1	Hemicentin-1	955482
	DGKA	Diacylglycerol kinase	954523
	OGDH	Oxoglutarate dehydrogenase (succinyl-transferring)	950161
	BAG3	BAG cochaperone 3	938794
	WDR47	WD repeat domain 47	934911
	GMFB	Glia maturation factor	930270
	PFN1	Profilin	929795
	ANO10	Anoctamin	929680
	LOC100524873	Cytochrome b-c1 complex subunit 6	928492
	GPD1	Glycerol-3-phosphate dehydrogenase [NAD(+)]	926166
	SKP1	S-phase kinase-associated protein 1	920577
	SLC12A5	Solute carrier family 12 member 5	918594
	PODXL	Podocalyxin	916103
	ASPSCR1	ASPSCR1 tether for SLC2A4, UBX domain containing	913476
	MED22	Mediator of RNA polymerase II transcription subunit 22	910674
	PIK3C2A	Phosphatidylinositol-4-phosphate 3-kinase catalytic subunit type 2 alpha	909977
	MTURN	Maturin	907445
	DENND4C	DENN domain containing 4C	906767
	EIF3D	Eukaryotic translation initiation factor 3 subunit D	905370
	NBEA	Neurobeachin	900826
	CRP	C-reactive protein	900467
	LCP1	Lymphocyte cytosolic protein 1	900205
	BZW2	Basic leucine zipper and W2 domains 2	896922
	TRIM33	E3 ubiquitin-protein ligase TRIM33 isoform alpha	895972
	MYO1E	Myosin IE	891923
	WASHC3	WASH complex subunit 3	890989
	UBR7	UBR-type domain-containing protein	890846
	SETD7	[Histone H3]-lysine(4) N-methyltransferase	885387
	RPL30	60S ribosomal protein L30	885152
	EIF3G	Eukaryotic translation initiation factor 3 subunit G	874633
	F13B	Coagulation factor XIII B chain	873753
	CCDC136	Coiled-coil domain containing 136	869836
	SLC25A1	Solute carrier family 25 member 1	869009
	PDS5A	PDS5 cohesin associated factor A	868556
	LOC396684	SERPIN domain-containing protein	857259
	MTREX	Exosome RNA helicase MTR4	856818
	EPS8	Epidermal growth factor receptor pathway substrate 8	855814
	SNW1	SNW domain-containing protein 1	852815
	RUFY1	RUN and FYVE domain containing 1	850282
	GPX3	Glutathione peroxidase	849927
	PPP2CA	Serine/threonine-protein phosphatase 2A catalytic subunit alpha isoform	848431
	MSI2	Musashi RNA binding protein 2	847671
	NCALD	Neurocalcin delta	847149
	ARPC4	Actin related protein 2/3 complex subunit 4	840605
	FTL	Ferritin light chain (Fragment)	837304
	MPDZ	Multiple PDZ domain crumbs cell polarity complex component	837081
	RO60	Ro60, Y RNA binding protein	836266
	CUTA	CutA divalent cation tolerance homolog	835669
	SFXN1	Sideroflexin-1	833416
	PDLIM3	PDZ and LIM domain protein 3	829226
	UBE3C	HECT-type E3 ubiquitin transferase	828216
	MAGED1	Melanoma-associated antigen D1	824460
	RNF2	E3 ubiquitin-protein ligase RING2	822964
	DPF2	Double PHD fingers 2	822018
	SF3B6	Splicing factor 3B subunit 6	821960
	ACLY	ATP-citrate synthase	820508
	STAG1	Stromal antigen 1	817594
	MTA1	Metastasis associated 1	813158
	HABP4	Hyaluronan binding protein 4	809668
	KCTD12	Potassium channel tetramerization domain containing 12	807314
	CASP8	Caspase-8	806830
	CAVIN3	Caveolae associated protein 3	804504
	WNT5B	Protein Wnt	795128
	GAK	Cyclin G associated kinase	792852
	ATXN10	Ataxin-10	791837
	GAS7	Growth arrest specific 7	789640
	FHOD1	Formin homology 2 domain containing 1	788570
	ACTR3	Actin-related protein 3	786862
	CAND2	Cullin associated and neddylation dissociated 2 (putative)	783555
	G3BP2	G3BP stress granule assembly factor 2	782812
	SART1	Spliceosome associated factor 1, recruiter of U4/U6.U5 tri-snRNP	782069
	COIL	Coilin	781534
	DIAPH2	Diaphanous related formin 2	779519
	ARHGAP29	Rho GTPase activating protein 29	778258
	ANKRD13D	Ankyrin repeat domain 13D	777024
	DNM3	Dynamin GTPase	776866
	VSNL1	Visinin-like protein 1	774280
	PRORP	Ribonuclease P	773951
	ZNF512	Zinc finger protein 512	773116
	HSD17B10	Hydroxysteroid 17-beta dehydrogenase 10	772831
	MCF2L	MCF.2 cell line derived transforming sequence like	771966
	CHGB	Secretogranin-1	766862
	ATP9A	Phospholipid-transporting ATPase	766515
	RMC1	Regulator of MON1-CCZ1	766193
	PTBP2	Polypyrimidine tract binding protein 2	765065
	KRT3	Keratin 3	762550
	GTPBP1	GTP-binding protein 1	762223
	DMTN	Dematin actin binding protein	760740
	MMP17	Matrix metallopeptidase 17	759039
	SPTBN2	Spectrin beta chain	758448
	PYGL	Alpha-1,4 glucan phosphorylase	755561
	ARID1A	AT-rich interaction domain 1A	755121
	SERPIND1	Serpin family D member 1	747799
	ZNF79	Zinc finger protein 79	747367
	PIP4K2C	Phosphatidylinositol-5-phosphate 4-kinase type 2 gamma	744383
	SH3RF1	E3 ubiquitin-protein ligase SH3RF1	741910
	MFGE8	Lactadherin	732531
	ATP2B1	Calcium-transporting ATPase	732327
	MICALL2	MICAL like 2	724339
	UBQLN4	Ubiquilin 4	721642
	THEM6	Protein THEM6	720778
	DMXL2	Dmx like 2	715111
	AP3S1	Clat_adaptor_s domain-containing protein	714573
	USP14	Ubiquitin carboxyl-terminal hydrolase	714084
	SCN3A	Sodium channel protein	713477
	NEK9	NIMA related kinase 9	713233
	XPO5	Exportin 5	711935
	ARAP3	Arf-GAP with Rho-GAP domain, ANK repeat and PH domain-containing protein 3	709180
	TRO	Trophinin	706446
	CALB1	Calbindin	705297
	CEPT1	Choline/ethanolamine phosphotransferase 1	696635
	MYL6	Myosin light polypeptide 6	695765
	GPCPD1	Glycerophosphocholine phosphodiesterase	695456
	RAB7A	RAB7A, member RAS onco family	695310
	PTK2B	Non-specific protein-tyrosine kinase	695167
	PSME3	Proteasome activator complex subunit 3	694943
	SH3BGRL2	SH3 domain binding glutamate rich protein like 2	694554
	MAPK10	Stress-activated protein kinase JNK	694166
	SLC8A2	Solute carrier family 8 member A2	693856
	NUCB1	Nucleobindin-1	693621
	PRPF4	Pre-mRNA processing factor 4	689600
	CRTC2	CREB regulated transcription coactivator 2	688917
	SCOC	Short coiled-coil protein	687806
	PRDX3	Peroxiredoxin 3	686166
	ANXA5	Annexin	680611
	NUDCD2	NudC domain containing 2	679766
	YWHAH	Tyrosine 3-monooxygenase/tryptophan 5-monooxygenase activation protein eta	679730
	CEP250	Centrosomal protein 250	678500
	NUDT21	Cleavage and polyadenylation specificity factor subunit 5	677334
	PRPH	Peripherin	676137
	OSBPL9	Oxysterol-binding protein	675663
	LUC7L3	LUC7 like 3 pre-mRNA splicing factor	674060
	ATE1	Arginyl-tRNA--protein transferase 1	672874
	STT3B	Dolichyl-diphosphooligosaccharide--protein glycotransferase	670223
	PRDX6	Peroxiredoxin-6	667912
	ACO2	Aconitate hydratase, mitochondrial	667782
	CAPRIN1	Cell cycle associated protein 1	666759
	ABCF1	ATP-binding cassette sub-family F member 1	660583
	MAPK8IP3	Mitogen-activated protein kinase 8 interacting protein 3	658825
	TRMT1	tRNA (guanine(26)-N(2))-dimethyltransferase	658118
	GTF2F1	Transcription initiation factor IIF subunit alpha	651826
	WFS1	Wolframin ER transmembrane glycoprotein	647771
	MPDU1	Mannose-P-dolichol utilization defect 1 protein	647417
	PRXL2A	Peroxiredoxin-like 2A	646590
	TM9SF4	Transmembrane 9 superfamily member	645223
	ACSBG1	Acyl-CoA synthetase bubblegum family member 1	644899
	ARHGAP31	Rho GTPase-activating protein 31	643398
	PPP2R1A	Serine/threonine-protein phosphatase 2A 65 kDa regulatory subunit A alpha isoform	641728
	ACOT4	Acyl-CoA thioesterase 4	641260
	SPR	Sepiapterin reductase	635230
	EIF3H	Eukaryotic translation initiation factor 3 subunit H	633002
	AHCTF1	AT-hook containing transcription factor 1	632346
	MBD1	Methyl-CpG binding domain protein 1	631508
	TRIP6	Thyroid hormone receptor interactor 6	627696
	INPP4A	Phosphatidylinositol-3,4-bisphosphate 4-phosphatase	625801
	AGPAT5	1-acylglycerol-3-phosphate O-acyltransferase 5	623781
	YWHAG	14_3_3 domain-containing protein	619895
	IDH2	Isocitrate dehydrogenase [NADP], mitochondrial (Fragment)	619851
	WASHC5	WASH complex subunit 5	614208
	RBM27	RNA-binding protein 27 isoform X7	613713
	MFF	Mitochondrial fission factor	612980
	GDI1	Rab GDP dissociation inhibitor	610905
	TERF2	Telomeric repeat-binding factor 2	609154
	COPG1	Coatomer subunit gamma	606971
	CEP170	Centrosomal protein 170	606524
	SNX6	Sorting nexin	602238
	RPS16	40S ribosomal protein S16	601992
	XPO1	Exportin 1	601548
	DYRK1A	Dual-specificity kinase	601397
	LOC100153925	Uncharacterized protein	599601
	.	Spindlin-1	599279
	INHBB	Inhibin beta B chain	592304
	FGD6	FYVE, RhoGEF and PH domain containing 6	588810
	DAB2	DAB adaptor protein 2	587685
	LOC106504547	SERPIN domain-containing protein	585610
	LOC100522401	CAP-ZIP_m domain-containing protein	585587
	WWTR1	WW domain containing transcription regulator 1	584298
	EPS15	Epidermal growth factor receptor pathway substrate 15	578188
	CNOT3	CCR4-NOT transcription complex subunit 3	578019
	PPID	Peptidylprolyl isomerase D	576880
	NELFB	Negative elongation factor complex member B	576669
	ANXA6	Annexin	572681
	STAT6	Signal transducer and activator of transcription	569369
	TERF2IP	Telomeric repeat-binding factor 2-interacting protein 1	565844
	ACTR3B	Uncharacterized protein	564028
	MPP2	Membrane palmitoylated protein 2	553084
	PPP2R2A	Serine/threonine-protein phosphatase 2A 55 kDa regulatory subunit B	552401
	PFN2	Profilin	548619
	TM9SF3	Transmembrane 9 superfamily member	547596
	GJB6	Gap junction protein	541702
	CAPG	Macrophage-capping protein	540448
	OPTN	Optineurin	534228
	STAG2	Cohesin subunit SA-2 isoform a	533447
	HIP1R	Huntingtin interacting protein 1 related	531906
	.	Galectin	531072
	MAOB	Amine oxidase [flavin-containing] B	529236
	GABRB2	Gamma-aminobutyric acid type A receptor subunit beta2	528950
	PIK3R4	Non-specific serine/threonine protein kinase	528479
	DKC1	Dyskerin pseudouridine synthase 1	522929
	PRDX5	Peroxiredoxin-5	521126
	ARFGAP3	ADP ribosylation factor GTPase activating protein 3	520792
	KRT15	Keratin 15	520623
	SCAPER	S phase cyclin A-associated protein in the endoplasmic reticulum isoform X1	518599
	FMR1	Synaptic functional regulator FMR1	511798
	SUGP2	SURP and G-patch domain containing 2	503150
	PCNT	PACT_coil_coil domain-containing protein	501122
	AGFG2	Arf-GAP domain and FG repeat-containing protein 2 isoform X1	497591
	CTSD	Cathepsin D	494808
	NUP214	Nucleoporin 214	492964
	SNRNP200	Protogenin isoform X1	491892
	MVB12B	Multivesicular body subunit 12B	487935
	PDHB	Pyruvate dehydrogenase E1 component subunit beta	487598
	FBN3	Fibrillin 3	486644
	IK	IK cytokine	486583
	PCSK9	Proprotein convertase subtilisin/kexin type 9	486167
	KPNA4	Importin subunit alpha	485104
	EEF1G	Elongation factor 1-gamma (Fragment)	483991
	TMEM19	Ras-related protein Rab-21	482166
	RPL18A	60S ribosomal protein L18a	481837
	GOLT1B	Golgi transport 1B	481324
	UBR1	E3 ubiquitin-protein ligase	480989
	PICK1	PRKCA-binding protein	479365
	WASHC1	WASH complex subunit 1	476319
	STK25	Serine/threonine kinase 25	475424
	REPS1	RALBP1 associated Eps domain containing 1	473214
	DCX	Doublecortin	471690
	F8A1	Factor VIII intron 22 protein	469188
	ERMN	Ermin	460912
	UBXN6	UBX domain protein 6	460539
	CDK5	Cyclin dependent kinase 5	457355
	ILKAP	ILK associated serine/threonine phosphatase	456506
	LARP1	La ribonucleoprotein 1, translational regulator	451958
	FREM1	FRAS1 related extracellular matrix 1	447116
	PACS2	Phosphofurin acidic cluster sorting protein 2	447113
	REEP2	Receptor expression-enhancing protein	446502
	PRKCH	Protein kinase C	439473
	MED15	Mediator of RNA polymerase II transcription subunit 15	434627
	NUP155	Nucleoporin 155	430084
	FOXO1	Forkhead box protein O1	427847
	NDUFA9	NADH:ubiquinone oxidoreductase subunit A9	427028
	KIAA1671	Tankyrase_bdg_C domain-containing protein	424251
	DNAJC17	DnaJ heat shock protein family (Hsp40) member C17	419060
	ERP44	Endoplasmic reticulum protein 44	417649
	MBD2	Methyl-CpG binding domain protein 2	416586
	NTPCR	Cancer-related nucleoside-triphosphatase isoform 1	411260
	SEC24A	SEC24 homolog A, COPII coat complex component	409456
	PRKCE	Protein kinase C epsilon type	408502
	TBC1D8B	TBC1 domain family member 8B	395952
	AFF4	AF4/FMR2 family member 4	395778
	DDRGK1	DDRGK domain-containing protein 1	393696
	ENOSF1	L-fuconate dehydratase	388752
	SFRP2	Secreted frizzled related protein 2	388351
	CSNK1G1	Non-specific serine/threonine protein kinase	383899
	ABI1	Abl interactor 1	380826
	APEX1	DNA-(apurinic or apyrimidinic site) endonuclease	371779
	TP53BP2	Apoptosis-stimulating of p53 protein 2 isoform 1	371690
	FIS1	Mitochondrial fission 1 protein	364496
	SH3KBP1	SH3 domain containing kinase binding protein 1	363868
	PSME1	Proteasome activator complex subunit 1	359909
	S100A11	Protein S100-A11	359462
	VARS1	Valine--tRNA ligase	351773
	RPS6KA3	Ribosomal protein S6 kinase	350707
	PRMT1	Protein arginine methyltransferase 1	350259
	DHX36	RNA helicase	349394
	RAP2A	Ras-related protein Rap-2a	345626
	FLT1	Receptor protein-tyrosine kinase	342472
	DMAP1	DNA methyltransferase 1-associated protein 1	337721
	SKIV2L	Ski2 like RNA helicase	333732
	KANK2	KN motif and ankyrin repeat domains 2	333695
	KDM3B	Lysine demethylase 3B	333336
	CDC42BPA	Non-specific serine/threonine protein kinase	333198
	PHAF1	Phagosome assembly factor 1	333088
	EHBP1	EH domain binding protein 1	329222
	MAPK1	Mitogen-activated protein kinase	323496
	FOXO3	Forkhead box O3	319168
	DOCK3	Dedicator of cytokinesis 3	314717
	RSU1	Ras suppressor protein 1	310140
	TRIM3	Tripartite motif containing 3	309910
	ATRX	DNA helicase	308759
	MYO5B	Myosin VB	301381
	GUCY1B1	Guanylate cyclase	298806
	RAPH1	Uncharacterized protein	295869
	CP	Ceruloplasmin	293277
	LRCH3	Leucine rich repeats and calponin homology domain containing 3	292779
	TERF1	Telomeric repeat-binding factor	290795
	SAE1	SUMO1 activating enzyme subunit 1	287723
	TXNIP	Thioredoxin-interacting protein	284243
	PRPF4B	Serine/threonine-protein kinase PRP4 homolog	282574
	GTF3C1	General transcription factor 3C polypeptide 1 isoform 1	268210
	MDH1	Malate dehydrogenase, cytoplasmic	267315
	CASP7	Caspase 7	264127
	GPC1	Glypican-1	258621
	ALPL	Alkaline phosphatase	258187
	NDUFV1	NADH dehydrogenase [ubiquinone] flavoprotein 1, mitochondrial	249801
	RAB3IP	Sec2p domain-containing protein	248754
	DENND4B	DENN domain containing 4B	233366
	VIRMA	Protein virilizer homolog isoform X1	229890
	CMPK2	Cytidine/uridine monophosphate kinase 2	226802
	MED30	Mediator of RNA polymerase II transcription subunit 30	221990
	WDSUB1	WD repeat, SAM and U-box domain-containing protein 1	218392
	XIAP	X-linked inhibitor of apoptosis	218190
	ATG9A	Autophagy-related protein 9	212558
	PDP1	Pyruvate dehydrogenase phosphatase catalytic subunit 1	209681
	LPGAT1	Lysophosphatidylglycerol acyltransferase 1	209644
	ACSL6	Arachidonate--CoA ligase	202706
	USP24	Ubiquitinyl hydrolase 1	194258
	CCDC80	Coiled-coil domain containing 80	193122
	DDX21	RNA helicase	191904
	UNK	Unk zinc finger	188355
	PDIA3	Protein disulfide-isomerase	179677
	CPNE4	Copine 4	170793
	FARSB	Phenylalanine--tRNA ligase beta subunit	164516
	SEC61G	Protein transport protein Sec61 subunit gamma	141816
	LYAR	Ly1 antibody reactive	139456
	SCFD2	Sec1 family domain containing 2	118782
	PPP1CB	Serine/threonine-protein phosphatase PP1-beta catalytic subunit	-
	DLG3	Discs large MAGUK scaffold protein 3	-
	MYH7	Myosin-7	-
	RAB3D	Ras-related protein Rab-3	-
	PUF60	Poly(U)-binding-splicing factor PUF60	-
	GNAI2	G protein subunit alpha i2	-
	KLC4	Kinesin light chain	-
	EZR	Ezrin	-
	KRT78	Keratin 78	-
	HNRNPH2	Heterogeneous nuclear ribonucleoprotein H2	-
	DYNLL1	Dynein light chain	-
	ARF5	ADP ribosylation factor 5	-
	FMNL3	Formin like 3	-
	HSP90AB1	Heat shock protein 90 alpha family class B member 1	-
	RAD23A	UV excision repair protein RAD23	-
	GAPDHS	Glyceraldehyde-3-phosphate dehydrogenase	-
	GIMAP4	GTPase, IMAP family member 4	-
	HAPLN1	Hyaluronan and proteoglycan link protein 1	-
	RDX	Radixin	-
	LSM14A	LSM14A mRNA processing body assembly factor	-
	ERG	ETS transcription factor ERG	-
	MRTFB	Myocardin related transcription factor B	-
	DTNA	Dystrobrevin	-
	WNT2B	Protein Wnt	-
	ACTN3	Actinin alpha 3	-
	LIN7A	Protein lin-7 homolog	-
	NMT2	Glycylpeptide N-tetradecanoyltransferase	-
	MCRIP1	MAPK regulated corepressor interacting protein 1	-
	PLCB3	1-phosphatidylinositol 4,5-bisphosphate phosphodiesterase	-
	PADI2	Protein-arginine deiminase	-
	ARHGAP45	Rho GTPase activating protein 45	-
	DMD	Dystrophin	-
	GPS1	G protein pathway suppressor 1	-
	GAB1	GRB2 associated binding protein 1	-
	CLTA	Clathrin light chain	-
	NUDC	Nuclear migration protein nudC	-
	KIFAP3	Kinesin associated protein 3	-
	LOC110261685	Chromobox protein homolog 3 isoform X1	-
	R3HDML	R3H domain containing like	-
	CHD5	DNA helicase	-
	RAB14	Ras-related protein Rab-14	-
	CUX1	Homeobox protein cut-like	-
	USF1	Upstream transcription factor 1	-
	RPL19	60S ribosomal protein L19	-
	BCAR1	BCAR1 scaffold protein, Cas family member	-
	CKAP4	Cytoskeleton associated protein 4	-
	RAB35	RAB35, member RAS onco family	-
	PLAA	Phospholipase A2 activating protein	-
	ITIH4	Inter-alpha-trypsin inhibitor heavy chain H4	-
	S100A8	Protein S100	-
	ARFGEF3	ARFGEF family member 3	-
	FBXO2	F-box protein 2	-
	LOC110259265	Uncharacterized protein	-
	NFIX	Nuclear factor 1	-
	EFEMP2	EGF containing fibulin extracellular matrix protein 2	-
	RGMB	Repulsive guidance molecule BMP co-receptor b	-
	PTPN12	Tyrosine-protein phosphatase non-receptor type 12	-
	MATN2	Matrilin 2	-
	EIF1	Eukaryotic translation initiation factor 1	-
	POU2F1	POU domain, class 2, transcription factor 1	-
	CHORDC1	Cysteine and histidine-rich domain-containing protein 1	-
	RAB11B	RAB11B, member RAS onco family	-
	SCAMP2	Secretory carrier-associated membrane protein	-
	ARID1B	AT-rich interaction domain 1B	-
	PLCB1	1-phosphatidylinositol 4,5-bisphosphate phosphodiesterase	-
	NUB1	Negative regulator of ubiquitin like proteins 1	-
	RHOC	Ras homolog family member C	-
	SF3B1	Splicing factor 3B subunit 1 isoform 1	-
	LZTS3	Leucine zipper tumor suppressor family member 3	-
	NAXD	ATP-dependent (S)-NAD(P)H-hydrate dehydratase	-
	S100A14	Protein S100-A14 isoform X1	-
	MYO1B	Myosin IB	-
	SUPT16H	FACT complex subunit	-
	PTPN11	Tyrosine-protein phosphatase non-receptor type	-
	PEBP1	Uncharacterized protein	-
	SERINC1	Serine incorporator 1	-
	MVP	Major vault protein	-
	DNAJC8	DnaJ heat shock protein family (Hsp40) member C8	-
	DCXR	Dicarbonyl and L-xylulose reductase	-
	RRP12	Ribosomal RNA processing 12 homolog	-
	GSTP1	Glutathione S-transferase P	-
	FBXO3	F-box protein 3	-
	MVK	Mevalonate kinase	-
	ATXN2L	Ataxin 2 like	-
	ZFYVE19	Zinc finger FYVE-type containing 19	-
	CD47	Leukocyte surface antigen CD47	-
	RSF1	Remodeling and spacing factor 1	-
	SEC24B	Protein transport protein Sec24B isoform a	-
	MSH2	DNA mismatch repair protein	-
	SEPTIN5	Septin	-
	GATAD2B	GATA zinc finger domain containing 2B	-
	SRGAP3	SLIT-ROBO Rho GTPase activating protein 3	-
	PFDN2	Prefoldin subunit 2	-
	.	Ig-like domain-containing protein	-
	WTAP	Pre-mRNA-splicing regulator WTAP	-
	SVIL	Supervillin	-
	PTPN23	Protein tyrosine phosphatase non-receptor type 23	-
	LRSAM1	Leucine rich repeat and sterile alpha motif containing 1	-
	APLP1	Amyloid beta like protein 1	-
	TPI1	Triosephosphate isomerase	-
	PYCR3	Pyrroline-5-carboxylate reductase	-
	MAP2K1	Dual specificity mitogen-activated protein kinase kinase 1	-
	MTSS2	MTSS I-BAR domain containing 2	-
	USP53	Ubiquitin specific peptidase 53	-
	BCAN	Brevican	-
	USHBP1	USH1 protein network component harmonin binding protein 1	-
	CACNA1E	Voltage-dependent R-type calcium channel subunit alpha	-
	VAC14	Protein VAC14 homolog	-
	RECQL	ATP-dependent DNA helicase	-
	USP5	Ubiquitinyl hydrolase 1	-
	STAM2	Signal transducing adaptor molecule 2	-
	MPP1	55 kDa erythrocyte membrane protein	-
	TXLNA	Taxilin alpha	-
	DDX19B	RNA helicase	-
	EBF1	EBF transcription factor 1	-
	CELSR2	Cadherin EGF LAG seven-pass G-type receptor 2	-
	GIGYF2	GRB10 interacting GYF protein 2	-
	HTATSF1	HIV-1 Tat specific factor 1	-
	LZIC	Protein LZIC	-
	IGF2BP2	Insulin like growth factor 2 mRNA binding protein 2	-
	ZYX	Zyxin	-
	COPG2	Coatomer subunit gamma	-
	CTSB	Cathepsin B	-
	CNMD	Chondromodulin	-
	FAS	Tumor necrosis factor receptor superfamily member 6	-
	LOC100522455	Uncharacterized protein	-
	GTDC1	Glycosyltransferase-like domain-containing protein 1	-
	HEBP1	Heme-binding protein 1	-
	EIF2B2	Eukaryotic translation initiation factor 2B subunit beta	-
	RTN1	Reticulon	-
	SLC17A7	Solute carrier family 17 member 7	-
	CAND1	Cullin associated and neddylation dissociated 1	-
	LGALS3	Galectin	-
	RALGAPB	Ral GTPase activating protein non-catalytic subunit beta	-
	CLINT1	Clathrin interactor 1	-
	FSCN1	Fascin	-
	ACY1	N-acyl-aliphatic-L-amino acid amidohydrolase	-
	AK4	Adenylate kinase 4, mitochondrial	-
	UBE3A	Ubiquitin-protein ligase E3A	-
	MPRIP	Myosin phosphatase Rho interacting protein	-
	LOC100526209	Uncharacterized protein	-
	ACOT7	Acyl-CoA thioesterase 7	-
	PIGU	Phosphatidylinositol glycan anchor biosynthesis class U	-
	ATG16L1	Autophagy related 16 like 1	-
	PKP2	Plakophilin 2	-
	TAF4	TATA-box binding protein associated factor 4	-
	DIP2B	Disco interacting B	-
	SEPTIN3	Septin 3	-
	FYCO1	FYVE and coiled-coil domain autophagy adaptor 1	-
	USP19	Ubiquitin specific peptidase 19	-
	RNF20	E3 ubiquitin protein ligase	-
	PPP1R8	Protein phosphatase 1 regulatory subunit 8	-
	DIRAS2	DIRAS family GTPase 2	-
	FDPS	Farnesyl diphosphate synthase	-
	ABRAXAS2	Abraxas 2, BRISC complex subunit	-
	TBC1D24	TBC1 domain family member 24	-
	SHE	SH2 domain-containing adapter protein E isoform X1	-
	SLC35F1	Solute carrier family 35 member F1	-
	PTDSS1	Phosphatidylserine synthase	-
	VTA1	Vesicle trafficking 1	-
	CRBN	Protein cereblon	-
	NRBP1	Nuclear receptor binding protein 1	-
	GNAZ	G protein subunit alpha z	-
	SRP68	Signal recognition particle subunit SRP68	-
	NR3C1	Glucocorticoid receptor	-
	DHH	Hedgehog protein	-
	RHOT1	Ras homolog family member T1	-
	PFDN4	Prefoldin subunit 4	-
	RGL2	Ral guanine nucleotide dissociation stimulator like 2	-
	LRRC17	Leucine rich repeat containing 17	-
	PIP4K2B	Phosphatidylinositol 5-phosphate 4-kinase type-2 beta	-
	NOL3	Nucleolar protein 3	-
	RABEP1	Rabaptin, RAB GTPase binding effector protein 1	-
	FBLIM1	Filamin binding LIM protein 1	-
	NDRG4	NDRG family member 4	-
	PPIG	Peptidyl-prolyl cis-trans isomerase G	-
	RBM26	RNA binding motif protein 26	-
	ZNF22	Zinc finger protein 22	-
	LAMTOR2	Late endosomal/lysosomal adaptor, MAPK and MTOR activator 2	-
	PUS1	Pseudouridine synthase 1	-
	RAP1GDS1	Rap1 GTPase-GDP dissociation stimulator 1	-
	WNT1	Protein Wnt	-
	RBM5	RNA binding motif protein 5	-
	CCSER2	Coiled-coil serine rich protein 2	-
	IKBKG	NF-kappa-B essential modulator	-
	SCRIB	Scribble planar cell polarity protein	-
	IDH3A	Isocitrate dehydrogenase [NAD] subunit, mitochondrial	-
	HSD17B4	Hydroxysteroid 17-beta dehydrogenase 4	-
	ZRANB2	Zinc finger Ran-binding domain-containing protein 2	-
	CPE	Carboxypeptidase E	-
	CGN	Cingulin	-
	ANXA4	Annexin A4	-
	IST1	IST1 homolog	-
	GTF3C3	General transcription factor 3C polypeptide 3 isoform 1	-
	KIAA0319L	KIAA0319 like	-
	PFDN6	Prefoldin subunit 6	-
	DSG2	Desmoglein 2	-
	HSPD1	60 kDa heat shock protein, mitochondrial	-
	DSTN	Destrin	-
	UBE2K	E2 ubiquitin-conjugating enzyme	-
	SYAP1	Synapse-associated protein 1	-
	PRPF6	Pre-mRNA-processing factor 6	-
	TBCE	Tubulin-specific chaperone E	-
	GJB1	Gap junction protein	-
	DLD	Dihydrolipoyl dehydrogenase, mitochondrial	-
	NF1	Neurofibromin 1	-
	ATF2	Cyclic AMP-dependent transcription factor ATF-2	-
	CLNS1A	Methylosome subunit pICln	-
	SCRN1	Secernin 1	-
	SLC8A1	Sodium/calcium exchanger 1	-
	RETREG3	Reticulophagy regulator 3	-
	FBXO41	F-box protein 41	-
	PRPF19	Pre-mRNA-processing factor 19	-
	DOCK6	Dedicator of cytokinesis 6	-
	SIPA1L1	Signal induced proliferation associated 1 like 1	-
	MED6	Mediator of RNA polymerase II transcription subunit 6	-
	SNTB1	Syntrophin beta 1	-
	FAM169A	Family with sequence similarity 169 member A	-
	SERGEF	Secretion regulating guanine nucleotide exchange factor	-
	UBFD1	Ubiquitin family domain containing 1	-
	MAU2	MAU2 chromatid cohesion factor homolog	-
	SPART	Spartin	-
	VPS13C	Vacuolar protein sorting 13 homolog C	-
	NCOR2	Nuclear receptor corepressor 2	-
	PAPOLA	Poly(A) polymerase	-
	UBE2D2	Ubiquitin-conjugating enzyme E2 D2	-
	GNL1	G protein nucleolar 1 (putative)	-
	PF4	Platelet factor 4	-
	CDC42EP4	CDC42 effector protein 4	-
	PDZD8	PDZ domain containing 8	-
	HIP1	Huntingtin interacting protein 1	-
	ADAM23	ADAM metallopeptidase domain 23	-
	MXRA7	Matrix remodeling associated 7	-
	STX16	Syntaxin 16	-
	GPR37L1	G protein-coupled receptor 37 like 1	-
	.	Myosin_tail_1 domain-containing protein	-
	SRBD1	S1 RNA binding domain 1	-
	RNASEK	Ribonuclease K	-
	NIFK	Nucleolar protein interacting with the FHA domain of MKI67	-
	PHLDB2	Pleckstrin homology like domain family B member 2	-
	ERC2	ELKS/RAB6-interacting/CAST family member 2	-
	PFKFB2	6-phosphofructo-2-kinase/fructose-2, 6-bisphosphatase 2 isoform X1	-
	CBX5	Chromobox 5	-
	RBBP7	RB binding protein 7, chromatin remodeling factor	-
	HACD2	Very-long-chain (3R)-3-hydroxyacyl-CoA dehydratase	-
	LIMCH1	LIM and calponin homology domains 1	-
	HSPBP1	HSPA (Hsp70) binding protein 1	-
	NHSL2	NHS like 2	-
	ARPP21	cAMP regulated phosphoprotein 21	-
	ACTR2	Actin related protein 2	-
	C1H9orf40	Chromosome 1 C9orf40 homolog	-
	UQCRQ	Cytochrome b-c1 complex subunit 8	-
	ITIH1	Inter-alpha-trypsin inhibitor heavy chain H1	-
	RBM10	RNA binding motif protein 10	-
	GORASP2	Golgi reassembly stacking protein 2	-
	DEK	DEK proto-onco	-
	SBF1	SET binding factor 1	-
	NR2F1	Nuclear receptor subfamily 2 group F member 1	-
	ERCC4	ERCC excision repair 4, endonuclease catalytic subunit	-
	.	Ig-like domain-containing protein	-
	SACS	Sacsin isoform X1	-
	SNRNP40	Small nuclear ribonucleoprotein U5 subunit 40	-
	LOC110256054	Wiskott-Aldrich syndrome protein family member	-
	RAB3GAP1	Rab3 GTPase-activating protein catalytic subunit	-
	VAPB	Vesicle-associated membrane protein-associated protein B	-
	HSD17B8	(3R)-3-hydroxyacyl-CoA dehydrogenase	-
	RGS3	Regulator of G protein signaling 3	-
	LRRFIP2	LRR binding FLII interacting protein 2	-
	PAPLN	Papilin, proteoglycan like sulfated glycoprotein	-
	RALBP1	RalA binding protein 1	-
	VGF	VGF nerve growth factor inducible	-
	WIZ	WIZ zinc finger	-
	ARHGEF2	Rho guanine nucleotide exchange factor 2	-
	FOXK1	Forkhead box K1	-
	NPTN	Neuroplastin	-
	GARRE1	Granule associated Rac and RHOG effector 1	-
	CDIPT	CDP-diacylglycerol--inositol 3-phosphatidyltransferase	-
	MYEF2	Myelin expression factor 2	-
	ARPC1B	Actin related protein 2/3 complex subunit 1B	-
	PIP5K1C	Phosphatidylinositol 4-phosphate 5-kinase type-1 gamma isoform X5	-
	PPP2R5B	Serine/threonine-protein phosphatase 2A 56 kDa regulatory subunit	-
	PLEKHA7	Pleckstrin homology domain containing A7	-
	LETMD1	LETM1 domain containing 1	-
	CELF2	CUGBP Elav-like family member 2	-
	REEP1	Receptor expression-enhancing protein	-
	PDE1B	Phosphodiesterase	-
	TIMM50	Mitochondrial import inner membrane translocase subunit TIM50	-
	CCDC9	Coiled-coil domain containing 9	-
	ACBD3	Acyl-CoA binding domain containing 3	-
	SCYL1	SCY1 like pseudokinase 1	-
	IPO5	Importin 5	-
	ABHD16A	Abhydrolase domain containing 16A, phospholipase	-
	ARVCF	ARVCF delta catenin family member	-
	LOXL2	Lysyl oxidase homolog	-
	CTHRC1	Collagen triple helix repeat containing 1	-
	TRMT112	Multifunctional methyltransferase subunit TRM112-like protein	-
	.	Uncharacterized protein	-
	DNAJA2	DnaJ heat shock protein family (Hsp40) member A2	-
	MBNL3	Muscleblind like splicing regulator 3	-
	RPS6KB1	Ribosomal protein S6 kinase	-
	ELOVL1	Elongation of very long chain fatty acids protein 1	-
	ARAF	Non-specific serine/threonine protein kinase	-
	FHIP2A	FHF complex subunit HOOK interacting protein 2A	-
	WDR41	WD repeat domain 41	-
	RBSN	Rabenosyn, RAB effector	-
	PRRC2C	Proline rich coiled-coil 2C	-
	PARP3	Poly [ADP-ribose] polymerase	-
	BRAP	BRCA1-associated protein	-
	COX19	Cytochrome c oxidase assembly factor COX19	-
	SGIP1	SH3-containing GRB2-like protein 3-interacting protein 1	-
	TUBGCP3	Gamma-tubulin complex component	-
	DGKB	Diacylglycerol kinase	-
	ARHGAP39	Rho GTPase activating protein 39	-
	TRIM16	Tripartite motif containing 16	-
	BOD1L1	Biorientation of chromosomes in cell division 1 like 1	-
	TFCP2	Transcription factor CP2	-
	NOP56	NOP56 ribonucleoprotein	-
	PTGIS	Prostacyclin synthase	-
	SMTN	Smoothelin	-
	ADRM1	ADRM1 26S proteasome ubiquitin receptor	-
	ARFGAP1	ADP ribosylation factor GTPase activating protein 1	-
	SNPH	Syntaphilin	-
	TERB1	Telomere repeat binding bouquet formation protein 1	-
	CZIB	CXXC motif containing zinc binding protein	-
	RSBN1	Round spermatid basic protein 1	-
	UQCC1	Ubiquinol-cytochrome c reductase complex assembly factor 1	-
	USP6NL	USP6 N-terminal like	-
	TRIR	Telomerase RNA component interacting RNase	-
	PHLDB1	Pleckstrin homology like domain family B member 1	-
	ERI3	ERI1 exoribonuclease family member 3	-
	SNTB2	Syntrophin beta 2	-
	RASGRF2	Ras protein specific guanine nucleotide releasing factor 2	-
	RNF214	RING finger protein 214 isoform 1	-
	MCRS1	Microspherule protein 1	-
	ACACA	Acetyl-CoA carboxylase 1	-
	TTC7B	Tetratricopeptide repeat domain 7B	-
	PROSER2	Proline and serine rich 2	-
	STXBP6	Syntaxin binding protein 6	-
	SPOCK2	SPARC (osteonectin), cwcv and kazal like domains proteoglycan 2	-
	RARRES2	Retinoic acid receptor responder protein 2	-
	USP46	Ubiquitin carboxyl-terminal hydrolase 46 isoform 1	-
	ARPC1A	Actin-related protein 2/3 complex subunit	-
	VPS4B	Vesicle-fusing ATPase	-
	FNBP4	Formin binding protein 4	-
	RPL7A	60S ribosomal protein L7a	-
	GTF2F2	General transcription factor IIF subunit 2	-
	ZMYM3	Uncharacterized protein	-
	GRM3	Metabotropic glutamate receptor 3	-
	UBTF	Upstream binding transcription factor	-
	ANGPTL2	Angiopoietin like 2	-
	CNIH4	Cornichon family AMPA receptor auxiliary protein 4	-
	OSBP	Oxysterol-binding protein	-
	COL6A6	Collagen type VI alpha 6 chain	-
	ZMIZ1	Zinc finger MIZ-type containing 1	-
	RAB18	Ras-related protein Rab-18	-
	JAKMIP1	Janus kinase and microtubule interacting protein 1	-
	HIKESHI	Protein Hikeshi	-
	BCAS3	BCAS3 microtubule associated cell migration factor	-
	PGM1	Phosphoglucomutase 1	-
	PLEKHG5	Pleckstrin homology and RhoGEF domain containing G5	-
	BLOC1S4	Biosis of lysosomal organelles complex 1 subunit 4	-
	DSG1	Desmoglein-1	-
	RBM17	Splicing factor 45	-
	INTS4	Integrator complex subunit 4	-
	DGKZ	Diacylglycerol kinase	-
	YEATS4	YEATS domain containing 4	-
	PTGR1	Prostaglandin reductase 1	-
	AGO2	Argonaute RISC catalytic component 2	-
	CSDE1	Cold shock domain containing E1	-
	NDUFA1	NADH dehydrogenase [ubiquinone] 1 alpha subcomplex subunit 1	-
	ZNF148	Zinc finger protein 148	-
	INAFM1	InaF motif containing 1	-
	PPP2R5E	Serine/threonine-protein phosphatase 2A 56 kDa regulatory subunit	-
	NCOR1	Nuclear receptor corepressor 1	-
	WASHC4	WASH complex subunit 4	-
	ADAMTSL1	ADAMTS like 1	-
	CYB5R1	Cytochrome-b5 reductase	-
	SNCG	Gamma-synuclein	-
	HMGCL	Hydroxymethylglutaryl-CoA lyase	-
	HEXIM1	HEXIM P-TEFb complex subunit 1	-
	TDRD3	Tudor domain-containing protein 3	-
	LOC100513346	Coronin	-
	SFI1	Uncharacterized protein	-
	GRIPAP1	GRIP1 associated protein 1	-
	CNPY2	Canopy FGF signaling regulator 2	-
	SUN1	Sad1 and UNC84 domain containing 1	-
	DLGAP3	DLG associated protein 3	-
	ATP6V0D1	V-type proton ATPase subunit	-
	STAU1	Staufen double-stranded RNA binding protein 1	-
	PODN	Sterol carrier protein 2	-
	RIPK3	Receptor-interacting serine/threonine kinase 3	-
	RNH1	Ribonuclease inhibitor	-
	OTUD7B	Ubiquitinyl hydrolase 1	-
[truncated: 25 more rows]
