# Supplementary material for: 3D bioprinted multilayered cerebrovascular conduits to study cancer extravasation mechanism related with vascular geometry
Source: Nat Commun. 2023 Nov 24;14:7696. doi: 10.1038/s41467-023-43586-4 (PMC10673893; doi:10.1038/s41467-023-43586-4)
Supplement: Supplementary file 4 — Source data [file 41467_2023_43586_MOESM4_ESM.zip › SourceData_FigS22.xlsx]

## Sheet: Sheet1
Figure S22		SE	SES	CE	CES			SE	SES	CE	CES
	ICAM-1	0.546212	0.779553	11.0645	18.0937		TNF	0.870694	1.11411	1.47983	7.2341
		1.09861	1.11617	6.94801	11.362			1.16408	0.755895	1.21311	7.20832
		1.14518	0.656314	10.528	18.8517			0.935225	1.11811	1.3124	7.40702
		SE	SES	CE	CES			SE	SES	CE	CES
	ZO-1	0.914913	1.42409	0.145028	0.266728		IL-6	0.661449	1.28092	3.57411	9.29972
		1.17838	1.83418	0.179922	0.132111			1.4549	1.2471	2.6734	7.975
		0.8067	1.51132	0.296906	0.140027			1.31077	1.51857	2.96761	5.975
		SE	SES	CE	CES			SE	SES	CE	CES
	Occludin	1.1427	1.73644	1.43359	0.936498		IL-8	1.25879	2.10871	2.43874	6.34229
		1.15437	1.5	1.47184	0.95333			1.09255	1.87235	2.4195	4.9758
		0.8	1.84664	1.51781	0.914911			1.19999	2.0158	2.42969	5.63721
		SE	SES	CE	CES			SE	SES	CE	CES
	MMP-2	1.5126	1.82363	2.8972	7.02579		GFAP	1.19007	3.2847	1.48413	6.4436
		1.281	1.72969	3.51321	4.27576			0.809928	3.1896	1.06945	7.25196
		0.099295	1.86414	3.2547	3.87657			0.9945	3.60954	2.74082	6.37863
		SE	SES	CE	CES			SE	SES	CE	CES
	MMP-9	0.996345	5.02251	5.85087	8.3826		HGF	0.629777	0.776139	1.29912	2.92521
		1.13797	4.89904	6.56694	9.00781			1.31402	0.593938	0.102005	1.46273
		0.89769	4.61775	6.17069	7.81939			1.3	0.837444	1.05462	0.900889
		SE	SES	CE	CES			SE	SES	CE	CES
	TWIST	0.649986	1.18042	2.65341	5.97465		CX-43	3.24065	4.72914	2.14977	10.4704
		1.3118	1.2945	2.7171	2.9876			0.990443	1.27792	2.26049	10.5573
		1.45387	1.47117	2.92391	4.64915			1.62033	2.36457	2.317	11.0855
	ICAM-1	SE : SES	CE : CES	SE : SES : CE : CES			TNF	SES : CE	CE : CES
	P value	0.7541	0.0718	0.0001			P value	0.0769	<0.0001
	ZO-1	SE : SES	SE : SES : CE : CES				IL-6	CE : CES
	P value	0.0201	<0.0001				P value	0.0095
	Occludin	SES : CE	SE : SES : CE : CES				IL-8	SES : CE	CE : CES
	P value	0.1045	0.0004				P value	0.0034	0.0012
	MMP-2	SES : CE					GFAP	SES : CE	SES : CES	SES : CE : CES
	P value	0.0015					P value	0.0369	0.0004	0.0001
	MMP-9	SE : SES : CE : CES					HGF	SE : SES : CE : CES
	P value	<0.0001					P value	0.271
	TWIST	SES : CE					CX-43	SES : CES
	P value	0.0002					P value	0.0016
