# Supplementary material for: 3D bioprinted multilayered cerebrovascular conduits to study cancer extravasation mechanism related with vascular geometry
Source: Nat Commun. 2023 Nov 24;14:7696. doi: 10.1038/s41467-023-43586-4 (PMC10673893; doi:10.1038/s41467-023-43586-4)
Supplement: Supplementary file 4 — Source data [file 41467_2023_43586_MOESM4_ESM.zip › SourceData_FigS3.xlsx]

## Sheet: Sheet1
Figure S3A	Strain (%)	G' 0.5B	G' 0.5B	G' 0.5B		Strain (%)	G'' 0.5B	G'' 0.5B	G'' 0.5B		Strain (%)	G' 1.0B	G' 1.0B	G' 1.0B		Strain (%)	G'' 1.0B	G'' 1.0B	G'' 1.0B		Strain (%)	G' 1.5B	G' 1.5B	G' 1.5B		Strain (%)	G'' 1.5B	G'' 1.5B	G'' 1.5B
	0.100004	1.35772	0.3723	1.49331		0.100004	2.19943	1.3246	1.1472		0.100004	14.4634	10.8916	12.3925		0.100004	8.75955	8.1236	9.39235		0.100004	38.5379	35.9323	24.8033		0.100004	17.6144	20.6627	26.7332
	0.138921	1.84712	1.18945	1.12711		0.138921	1.06763	1.93178	1.41707		0.138921	14.3413	11.577	11.4005		0.138921	10.4674	9.37015	9.31665		0.138921	32.8402	35.8882	35.1591		0.138921	22.2885	19.8406	10.0397
	0.193055	1.31665	1.28093	1.38829		0.193055	1.49096	1.99196	1.36995		0.193055	12.5475	12.1446	12.1854		0.193055	11.5026	9.48494	8.72245		0.193055	30.8331	35.6233	29.9547		0.193055	18.9346	19.5642	22.4408
	0.268229	0.809514	1.19602	1.03477		0.268229	1.58184	1.60935	1.56437		0.268229	13.7408	12.0179	12.1639		0.268229	10.3128	8.93379	9.09108		0.268229	34.8533	36.0872	34.218		0.268229	18.6319	19.6706	15.8994
	0.372702	1.22335	1.77504	1.25127		0.372702	1.80323	1.90761	1.49026		0.372702	14.224	11.5673	12.1148		0.372702	10.2835	9.47308	9.11647		0.372702	32.5262	36.01	33.4679		0.372702	19.0286	19.9339	20.1156
	0.517899	1.31944	1.65087	0.9403		0.517899	1.93905	1.71694	1.36709		0.517899	13.7833	11.963	12.1282		0.517899	10.297	8.96448	8.82453		0.517899	33.7126	35.9366	33.4414		0.517899	18.0103	18.9223	17.68
	0.719576	1.32582	1.42272	1.02567		0.719576	1.92581	1.78007	1.40581		0.719576	14.0531	12.0427	12.0487		0.719576	10.2991	8.85138	8.88908		0.719576	34.3823	36.9153	33.9538		0.719576	18.5947	20.1741	18.9854
	0.999858	1.34517	1.43787	1.13321		0.999858	1.84105	1.77345	1.51089		0.999858	14.0013	12.0807	12.0617		0.999858	10.2374	8.96426	8.90024		0.999858	33.9655	36.2826	33.839		0.999858	18.8889	19.4053	17.9983
	1.38929	1.16505	1.61261	1.12247		1.38929	1.57141	1.78846	1.37551		1.38929	13.942	12.0446	12.1668		1.38929	10.3047	8.98433	8.91794		1.38929	34.7113	36.401	34.0031		1.38929	18.3326	19.5266	18.2481
	1.93035	1.28975	1.43185	1.08877		1.93035	1.697	1.75794	1.34022		1.93035	13.9731	12.0144	12.1006		1.93035	10.3746	9.00025	8.88897		1.93035	34.4565	36.3275	34.0586		1.93035	18.6131	19.4353	18.6287
	2.68223	1.15189	1.48387	1.06808		2.68223	1.74409	1.74842	1.35194		2.68223	13.9166	12.0208	12.0712		2.68223	10.3324	9.01721	8.92649		2.68223	34.3102	36.4577	34.0626		2.68223	18.6956	19.4663	18.464
	3.7271	1.16978	1.4429	1.10279		3.7271	1.78671	1.75564	1.36642		3.7271	13.9489	11.978	12.0885		3.7271	10.2922	8.99815	8.91281		3.7271	34.4681	36.5623	34.2252		3.7271	18.6399	19.3858	18.4534
	5.17876	1.22623	1.46637	1.04773		5.17876	1.73697	1.79172	1.3716		5.17876	13.9312	12.0178	12.0836		5.17876	10.2488	9.01108	8.95876		5.17876	34.4276	36.612	34.1743		5.17876	18.6305	19.5641	18.4293
	7.19587	1.27199	1.45548	1.04119		7.19587	1.73721	1.77963	1.38915		7.19587	13.9142	12.0057	12.1111		7.19587	10.2243	9.01539	8.95702		7.19587	34.4851	36.6048	34.2023		7.19587	18.6042	19.4858	18.4096
	9.99863	1.24318	1.41637	1.05638		9.99863	1.71995	1.79074	1.36696		9.99863	13.8458	12.0036	12.1243		9.99863	10.137	8.99413	8.9854		9.99863	34.4938	36.5478	34.2499		9.99863	18.6753	19.439	18.4953
	13.8931	1.26083	1.37318	1.0242		13.8931	1.73185	1.79615	1.37933		13.8931	13.8002	11.9862	12.109		13.8931	10.0296	8.98902	9.04772		13.8931	34.3754	36.4184	34.338		13.8931	18.5945	19.4236	18.6108
	19.3043	1.25601	1.32208	0.95463		19.3043	1.73823	1.80905	1.39092		19.3043	13.7276	11.9464	12.0587		19.3043	9.91576	9.02208	9.12345		19.3043	34.1914	36.236	34.3224		19.3043	18.5731	19.3303	18.7123
	26.8233	1.25388	1.29568	0.930743		26.8233	1.72696	1.80133	1.39697		26.8233	13.6098	11.8527	11.9747		26.8233	9.86627	9.00852	9.14254		26.8233	33.8908	35.8745	34.0085		26.8233	18.5331	19.294	18.7007
	37.2708	1.23736	1.3151	0.944655		37.2708	1.73512	1.79666	1.38766		37.2708	13.4036	11.6711	11.7751		37.2708	9.89114	8.97575	9.07313		37.2708	33.2943	35.2341	33.3397		37.2708	18.5191	19.2969	18.6159
	51.7877	1.20622	1.27106	0.908513		51.7877	1.72422	1.79442	1.38837		51.7877	12.9983	11.3365	11.4304		51.7877	9.82515	8.93311	9.04305		51.7877	32.1043	33.9749	32.2075		51.7877	18.4062	19.1908	18.5361
	71.9591	1.16026	1.23009	0.883966		71.9591	1.71238	1.78697	1.37971		71.9591	12.3121	10.7479	10.8198		71.9591	9.72933	8.83587	8.94263		71.9591	30.1275	31.8343	30.144		71.9591	18.2493	19.0323	18.3472
	99.9861	1.08281	1.14777	0.824001		99.9861	1.69743	1.76243	1.36175		99.9861	11.2089	9.79926	9.81822		99.9861	9.52759	8.66305	8.77689		99.9861	26.9008	28.3779	26.8881		99.9861	17.9138	18.668	18.0131
	138.93	0.97631	1.03271	0.7461		138.93	1.65923	1.72477	1.34111		138.93	9.61754	8.43479	8.37908		138.93	9.17106	8.35108	8.47046		138.93	22.3197	23.5236	22.3174		138.93	17.2432	17.9785	17.3619
	193.042	0.835375	0.885068	0.641105		193.042	1.59839	1.66309	1.29351		193.042	7.6549	6.74233	6.62774		193.042	8.59763	7.84061	7.95014		193.042	16.8227	17.7262	16.9036		193.042	16.1019	16.7874	16.1936
	268.232	0.673456	0.711445	0.520197		268.232	1.50358	1.56251	1.222		268.232	5.64001	5.00849	4.88871		268.232	7.78041	7.11101	7.20789		268.232	11.74	12.3446	11.8175		268.232	14.4623	15.0594	14.5152
	372.708	0.512597	0.539282	0.398473		372.708	1.37625	1.42984	1.1271		372.708	3.92621	3.52056	3.4371		372.708	6.80162	6.23179	6.30878		372.708	7.93099	8.33746	7.99871		372.708	12.5122	13.0392	12.559
	517.876	0.370421	0.386962	0.291442		517.876	1.22907	1.27499	1.01214		517.876	2.64577	2.39416	2.33905		517.876	5.7922	5.32051	5.37684		517.876	5.23084	5.53168	5.32284		517.876	10.524	10.9754	10.5887
	719.588	0.258082	0.271786	0.205197		719.588	1.07364	1.11438	0.890078		719.588	1.74089	1.58634	1.54915		719.588	4.83894	4.45447	4.49165		719.588	3.33454	3.55972	3.42524		719.588	8.65996	9.03771	8.7372
	999.862	0.176717	0.18619	0.143216		999.862	0.923501	0.955384	0.770785		999.862	1.10956	1.01942	0.999343		999.862	3.97725	3.67327	3.69693		999.862	2.03888	2.18792	2.11235		999.862	7.02237	7.33592	7.1052
Figure S3B	Time	Temperature	0.5B	1.0B	1.5B
	6.11716	4.54612	3.21905	21.6694	43.6726
	12.1836	5.12563	3.18412	21.0481	43.1286
	18.252	5.69425	3.19351	21.1622	42.9618
	25.04	6.35238	3.28472	20.9348	42.4973
	36.428	7.38462	2.92187	20.6538	42.0904
	48.596	8.44688	2.98955	20.4232	41.743
	54.6586	8.9485	3.01788	20.205	41.4959
	66.7954	9.977	2.8241	19.9425	41.3023
	78.8718	10.9555	2.70348	19.7357	40.8104
	84.9753	11.463	2.83769	19.4937	40.203
	97.0817	12.4894	2.68829	19.1936	40.2366
	109.181	13.5039	2.63086	19.3139	39.9101
	115.289	14.0292	2.65868	19.0941	39.4443
	127.379	15.0482	2.58086	18.6404	39.0682
	139.511	16.062	2.57725	18.4147	38.7994
	145.576	16.5658	2.65354	18.4123	39.0363
	157.701	17.5786	2.41995	18.3205	38.1932
	169.853	18.6245	2.62316	17.9936	38.011
	175.891	19.1043	2.3451	17.9637	37.5457
	188.034	20.1014	2.45518	17.6652	37.3601
	200.153	21.1249	2.36875	17.5697	36.7869
	206.192	21.618	2.27805	17.3665	36.6627
	218.363	22.6435	2.18186	17.1384	36.2067
	230.458	23.6704	2.27469	16.9722	35.9011
	236.545	24.1709	2.30003	16.519	36.1762
	248.645	25.1855	2.3542	16.424	35.5002
	260.822	26.1977	2.27848	16.3698	34.9102
	266.882	26.7233	2.46058	16.1338	34.6469
	279.021	27.7334	2.07837	15.8383	34.8871
	291.134	28.7141	2.2115	15.7531	34.2355
	297.214	29.2168	1.89453	15.5304	34.0112
	309.358	30.2387	1.93412	15.3819	33.859
	316.956	30.8589	2.05246	15.031	34.254
	327.603	31.7459	1.9826	14.7421	41.0678
	339.748	32.763	1.9945	14.6386	47.6457
	345.837	33.2809	1.6872	14.6795	50.1737
	358.005	34.3028	1.78567	14.5152	59.2142
	370.138	35.3122	1.90697	14.5084	65.0729
	376.189	35.8234	1.61823	14.0465	71.6929
	388.356	36.8301	1.82889	14.2141	81.7075
	400.493	37.1921	1.74914	14.6454	88.821
	406.565	37.1225	1.60646	14.7164	99.3241
	418.731	37.0568	1.71335	15.6648	117.122
	430.866	37.0382	1.7044	16.7795	127.245
	436.938	37.0231	1.62695	17.5216	138.738
	449.082	37.0241	1.71793	19.1831	165.684
	461.255	37.0303	1.77421	21.8603	176.314
	467.29	37.0129	1.96257	22.9704	192.202
	479.467	37.0124	1.63224	27.5091	217.112
	491.552	37.01	1.6734	31.4745	232.911
	497.646	37.0192	1.77049	38.0521	237.637
	509.822	37.0084	1.68209	43.9245	270.438
	521.913	37.0021	1.52656	52.3323	287.599
	527.988	37.0124	1.60739	59.2142	311.781
	540.111	37.0151	1.72822	68.4437	332.729
	549.97	37.0025	1.6748	82.8629	349.502
	558.324	37.0006	1.61493	100.534	363.882
	570.432	37.0078	1.48342	112.75	411.35
	579.517	36.9979	1.65409	122.339	421.786
	588.637	37.004	1.59889	138.25	429.553
	600.766	37.0064	1.4244	153.39	462.014
	608.348	37.005	1.58553	161.998	470.193
	618.96	37.001	1.50191	178.833	483.243
	631.079	37.0124	1.63766	190.73	509.131
	637.135	37.0048	1.44774	195.839	516.367
	649.292	37.0033	1.52751	210.163	520.33
	661.399	36.996	1.50141	222.602	548.627
	667.507	37.0026	1.53101	225.109	557.683
	679.585	36.9996	1.55644	235.091	560.553
	691.753	36.9964	2.07169	239.977	554.626
	697.849	36.9924	1.8907	242.335	572.259
	709.962	37.0089	1.76443	242.228	581.438
	722.12	37.005	1.81259	245.561	587.646
	728.155	37.0026	1.91135	246.284	588.65
	740.336	36.9971	1.68735	249.757	607.955
	752.449	37.0021	1.82344	250.421	603.044
	758.539	36.9997	1.99886	256.491	605.923
	770.648	37.0035	1.97729	251.27	605.288
	782.766	37.0018	2.19486	252.18	605.556
	788.873	37.0049	2.04712	259.753	628.333
	801.004	37.0072	2.13042	258.235	608.269
	812.386	36.9973	2.08927	259.236	616.88
	819.215	36.9941	2.30492	259.077	619.183
	831.375	37.0033	2.27207	260.933	615.813
	840.458	37.0021	2.61978	262.498	624.379
	849.586	37.0112	2.42665	260.178	632.103
	861.717	37.0039	2.55865	263.988	636.249
	870.077	37.0003	3.00632	264.323	633.323
	879.907	36.9993	3.02563	262.564	637.035
	892.059	36.9954	3.10759	263.781	629.163
	899.668	37.0081	3.31331	262.01	635.792
	910.251	36.9958	3.53209	269.938	642.958
	922.392	36.9981	3.87664	267.776	650.912
	928.464	36.9969	3.72991	266.574	652.877
	940.589	36.9984	4.08784	267.257	650.793
	952.73	36.9966	4.2333	271.168	644.506
	958.808	36.9945	4.40116	272.017	656.029
	970.947	37.0085	4.72199	264.525	650.202
	983.074	37.0019	5.28567	267.416	665.641
	989.154	36.9999	5.19424	266.354	657.973
	1001.31	37.007	5.84079	265.142	653.633
	1013.43	36.9979	6.11942	265.423	655.923
	1019.49	37.0055	6.24537	271.502	663.022
	1031.63	36.9869	6.88854	271.505	663.307
	1042.28	37.0065	7.13516	267.018	665.96
	1049.86	36.9997	7.7214	268.635	671.297
	1062.02	36.9999	8.2439	270.909	670.423
	1072.6	37.0091	8.88806	273.262	665.439
	1080.24	37.0045	9.4418	271.549	666.923
	1092.35	36.9999	10.1979	270.916	670.949
	1102.97	36.9995	10.6095	275.084	666.247
	1110.61	37.005	11.5506	273.364	686.138
	1122.73	37.0042	12.548	274.855	683.343
	1131.85	36.9991	13.0326	272.358	683.221
	1140.93	36.9978	14.2028	276.904	682.308
	1153.1	36.9873	15.4727	270.473	684.567
	1160.71	36.9997	15.9393	272.074	684.601
	1171.34	37.0046	17.6632	271.556	683.981
	1183.44	36.9945	19.2933	277.284	688.324
	1190.29	37.0029	20.2872	275.69	697.753
	1201.68	36.9924	21.9017	275.551	700.338
	1213.81	37.0123	24.1844	276.277	695.914
	1219.88	36.9959	25.5048	275.538	695.524
	1232.02	36.9959	27.3976	276.933	690.537
	1244.17	36.9978	30.2273	277.638	707.033
	1250.2	36.9979	31.6627	280.384	696.19
	1262.37	36.9956	34.0307	274.361	703.889
	1273.71	37.0025	36.8924	278.539	698.518
	1280.6	36.992	39.6677	279.053	708.588
	1292.68	37.0011	43.1775	280.38	690.773
	1303.29	37.0052	44.4484	282.539	706.933
	1310.89	36.9898	47.6694	279.668	700.851
	1322.97	37	52.7251	285.092	702.754
	1333.62	36.9949	55.3817	284.339	718.48
	1341.19	37.0027	60.7251	284.504	712.252
	1353.3	36.9936	64.3528	283.315	707.193
	1363.93	37.0014	65.6982	284.493	717.52
	1371.48	36.9961	72.0742	292.865	706.447
	1383.67	37.0026	77.3901	279.93	721.245
	1393.48	37.0079	80.9094	285.69	710.061
	1401.86	36.9875	84.8478	285.683	725.725
	1413.97	36.9934	91.0012	289.49	716.238
	1423.08	37.0089	94.3632	287.736	709.016
	1432.19	36.9884	100.676	287.48	724.601
	1444.32	36.9981	110.491	290.055	729.648
	1451.91	36.998	110.463	288.612	716.239
	1462.52	36.9769	116.475	288.394	739.813
	1474.69	37.002	121.416	292.398	725.941
	1480.73	36.9921	127.151	288.49	722.016
	1492.9	36.9975	132.223	294.394	721.245
	1505.01	37.0079	141.606	298.301	729.6
	1511.08	37.0009	147.952	293.024	723.39
	1523.24	36.996	153.566	298.221	736.175
	1535.38	37.0123	158.614	293.262	731.185
	1541.45	36.9993	160.917	290.111	724.599
	1553.62	37.0037	165.887	298.993	717.735
	1564.22	37.0039	172.225	298.299	741.505
	1571.83	36.9978	181.49	301.486	744.015
	1583.94	37.0065	190.69	296.485	737.298
	1594.57	37.0031	192.532	299.759	741.072
	1602.12	36.9936	201.608	296.897	737.339
	1614.26	37.0042	209.199	298.337	739.178
	1624.88	37.0057	208.051	300.519	739.173
	1632.49	36.9988	215.879	305.676	740.453
	1644.61	37.0117	219.226	306.514	759.418
	1654.45	37.0022	230.089	301.52	755.567
	1662.8	37.0044	240.144	304.309	736.412
	1674.95	36.9939	242.085	309.673	740.63
	1684.75	36.9922	247.208	309.802	749.331
	1693.12	36.9901	245.458	312.187	757.252
	1705.25	37.0026	253.9	309.19	762.466
	1713.58	37.0116	261.103	311.055	754.452
	1723.41	37.0014	262.827	306.947	753.721
	1735.56	37.0056	271.916	303.914	747.629
	1742.39	36.9991	279.202	309.426	766.492
	1753.75	37.0004	278.072	313.957	759.019
	1765.88	37.0108	284.752	313.13	754.648
	1771.95	37.0033	283.938	314.496	789.158
	1784.06	37.0049	293.07	315.092	749.606
	1796.21	37.003	302.796	316.162	761.813
	1802.27	37.0027	296.731	315.892	754.639
	1814.45	36.9981	301.257	318.473	766.027
	1826.56	37.0003	304.56	315.925	760.685
	1832.65	37.0006	316.466	316.217	769.602
	1844.77	36.9996	314.698	317.197	765.816
	1855.42	37.0056	313.575	325.517	778.908
	1862.95	37.004	314.209	330.724	762.037
	1875.17	36.987	320.865	324.51	754.412
	1885.74	36.9964	319.868	329.726	765.864
	1893.37	36.9963	320.996	330.447	770.567
	1905.47	37.0011	322.615	340.828	777.977
	1916.13	36.9988	318.168	335.952	777.258
	1923.75	37.0046	320.703	330.407	778.695
	1935.85	37.0022	324.653	332.709	784.175
	1946.48	37.0029	326.755	345.618	783.622
	1954.06	37.0191	327.894	343.401	763.755
	1966.23	36.9981	329.029	341.039	769.936
	1974.56	36.9939	334.033	348.981	775.23
	1984.44	36.9979	332.897	346.57	790.699
	1996.55	37.0042	326.421	349.002	779.894
	2004.15	37.0021	336.25	349.866	791.765
	2014.73	37.0003	329.511	355.532	797.502
	2026.89	36.9995	333.605	346.555	788.616
	2033.69	36.9956	329.104	357.02	783.817
	2045.03	37.0064	336.883	356.673	778.258
	2057.2	37.0057	334.077	359.858	787.299
	2063.25	37.0042	333.341	359.055	792.188
	2075.41	36.99	338.307	353.894	795.746
	2087.52	36.9978	342.822	362.99	801.944
	2093.59	36.9967	339.875	365.036	808.778
	2105.75	37.0076	336.307	366.349	799.005
	2116.33	37.0064	341.155	372.74	800.052
	2123.92	37.0132	340.829	370.548	794.049
	2136.04	37.0086	347.645	367.995	795.077
	2146.63	36.9951	343.373	374.401	809.962
	2154.24	37.0072	346.543	371.459	800.327
	2166.35	37.001	345.223	378.091	803.596
	2176.99	37.0009	346.12	375.553	794.303
	2184.58	36.9973	350.239	380.151	802.128
	2196.69	36.9982	346.88	376.317	806.748
	2207.35	37.0075	354.849	378.253	818.817
	2214.92	37	354.812	373.534	796.773
	2227.07	36.9854	352.1	378.226	830.772
	2237.7	37.0033	358.049	383.268	830.356
	2245.28	37.0051	360.486	380.957	810.451
	2257.42	37.005	355.788	390.099	828.105
	2265	37.0069	355.724	390.986	829.021
	2275.65	36.9985	359.075	388.236	825.805
	2287.77	37.0004	354.988	385.286	834.872
	2295.39	37.0067	360.853	399.228	828.303
	2306.02	37.0176	362.803	389.774	842.601
	2318.13	37.005	364.18	395.058	836.601
	2324.21	37.0065	361.918	398.275	828.906
	2336.32	36.995	368.786	385.44	841.394
	2348.52	37.0033	363.154	398.89	839.101
	2354.52	37.0012	366.434	397.844	831.589
	2366.71	36.9969	363.154	404.433	854.789
	2377.32	36.9961	371.627	407.581	857.554
	2384.89	36.9967	367.368	404.516	850.562
	2397.05	36.9948	377.169	410.168	852.06
	2407.63	36.9899	376.865	408.951	866.096
	2415.2	36.9999	382.089	413.08	847.966
	2427.32	36.9985	379.459	416.871	841.918
	2437.94	36.9984	376.146	411.447	852.331
	2445.52	36.9982	371.841	412.033	850.288
	2457.64	37.0051	381.159	414.138	856.394
	2468.28	37.008	373.19	431.82	844.009
	2475.85	37	387.303	431.726	853.259
	2487.96	36.9956	385.253	420.089	869.652
	2498.6	37.0094	378.221	427.144	866.923
	2506.18	37.0034	390.519	432.077	855.852
	2518.29	36.9967	384.402	434.021	863.084
	2528.17	36.9854	391.268	429.349	877.008
	2536.51	36.9956	396.75	436.654	878.342
	2548.63	37.0045	388.428	432.266	864.394
	2556.97	37.0022	388.233	437.944	868.231
	2566.86	36.9984	393.469	439.413	873.57
	2578.96	37.0027	394.923	432.865	893.631
	2585.83	36.9979	396.399	443.255	893.069
	2597.2	37.0039	396.69	443.013	870.596
	2609.33	36.9884	395.99	440.602	888.661
	2615.39	36.99	403.267	446.457	883.362
	2627.55	36.9994	401.789	454.358	871.482
	2639.71	36.9988	399.553	458.233	891.462
	2645.74	37.0052	398.067	460.039	896.799
	2657.95	36.9925	405.9	459.348	886.819
	2668.54	37.0096	404.867	455.415	901.267
	2676.16	37.0075	416.754	459.664	904.732
	2688.27	36.996	415.573	457.763	917.465
	2698.92	37.0067	414.695	454.659	906.74
	2706.53	36.9989	409.911	463.343	910.96
	2718.64	37.0087	411.502	472.964	909.67
	2729.26	36.9951	405.412	468.419	921.442
	2736.82	36.9944	415.006	482.778	921.427
	2749.01	37.0072	421.348	472.413	906.506
	2759.59	36.9785	416.509	480.795	908.949
	2767.18	37.0067	428.324	474.962	934.087
	2779.31	36.993	426.716	486.068	928.438
	2789.18	36.9971	417.881	480.925	913.163
	2797.52	37.0022	418.899	480.807	921.075
	2809.63	37.0104	429.192	487.484	917.169
	2818.01	36.9973	423.505	478.491	946.417
	2827.83	37.0079	424.831	478.524	931.178
	2839.98	36.9901	434.863	496.483	950.615
	2847.57	37.0036	433.041	496.085	936.905
	2858.16	36.9935	442.424	500.555	943.389
	2870.32	37.0057	438.571	501.949	954.992
	2877.1	36.9899	440.67	494.322	954.38
	2888.52	37.0009	437.333	499.341	953.02
	2900.61	37.0012	435.57	509.825	983.856
	2906.69	36.9979	440.63	510.652	971.731
	2918.82	36.9922	442.321	504.285	974.048
	2929.43	37.0082	439.026	514.607	964.112
	2937.03	37.0095	446.53	514.401	958.859
	2949.19	36.986	446.137	525.273	987.457
	2959.75	36.9971	452.791	514.337	975.509
	2967.39	36.9899	454.144	531.028	994.632
	2979.49	37.0071	457.534	537.069	1008.35
	2990.12	37.0059	455.409	533.24	1003.41
	2997.7	37.0045	464.208	533.818	994.168
	3009.84	36.9988	455.773	534.549	1007.28
	3020.52	37.0033	468.026	531.025	1016.9
	3028.03	37.0055	465.316	546.235	984.432
	3040.24	36.9995	465.832	547.019	1017.93
	3050.83	37	456.942	549.195	1004.98
	3058.47	37.0027	471.068	563.289	1002.02
	3070.57	37.0014	472.637	553.905	1006.27
	3078.94	36.9926	474.401	551.582	1018.96
	3088.8	37.0018	472.132	560.167	1038.62
	3100.94	36.9929	478.154	556.339	1035.03
	3108.56	37.002	481.685	568.322	1052.35
	3119.14	36.9941	483.319	563.892	1036.96
	3131.31	36.9967	481.478	578.798	1028.16
	3138.86	37.0051	486.479	572.61	1032.42
	3149.51	37.0021	488.548	585.366	1056.51
	3161.6	36.9939	493.265	583.944	1042.01
	3167.7	36.9982	478.303	601.398	1037.46
	3179.83	37.0045	496.66	584.962	1081.85
	3191.21	36.9909	494.613	582.597	1070.79
	3198.01	36.9982	499.306	588.158	1074.97
	3210.14	36.9986	499.714	594.803	1063
	3220.76	37.0031	503.959	601.227	1095.55
	3228.35	37.0154	499.63	616.419	1092.8
	3240.45	36.9966	519.236	616.942	1101.08
	3251.07	37.0129	510.392	610.965	1102.31
	3258.64	37.0059	513.711	610.827	1113.79
	3270.81	37.0007	518.505	618.447	1108.03
	3281.38	36.9974	526.431	616.519	1108.73
	3288.98	36.9898	515.681	620.638	1132.15
	3301.1	36.997	521.049	625.784	1100.02
	3311.7	37.0026	517.797	626.667	1139.54
	3319.3	36.9979	527.189	643.814	1135.59
	3331.44	36.9898	531.755	633.942	1144.86
	3341.32	36.9919	525.424	634.307	1162.62
	3349.66	36.9989	534.643	641.464	1153.14
	3361.78	37.0099	537.59	637.611	1169.39
	3370.88	36.9997	527.856	657.139	1140.09
	3379.98	37.0024	540.489	664.489	1171.03
	3392.13	36.9925	539.505	654.958	1154.93
	3399.72	36.9933	549.093	651.842	1171.85
	3410.34	36.9984	545.014	648.917	1170.13
	3422.46	36.9997	537.275	659.158	1171.84
	3429.29	36.9996	551.109	666.956	1186.84
	3440.7	36.9946	551.408	667.851	1205.76
	3452.83	37.0074	553.123	671.74	1195.31
	3458.92	36.9941	560.609	668.218	1218.61
	3471.06	36.9934	556.708	679.014	1225.27
	3481.67	36.9995	572.451	674.163	1226.12
	3489.27	37.004	561.59	706.485	1217.8
	3501.4	36.9939	575.34	704.3	1218.61
	3512.02	37.0075	569.722	690.803	1248.94
	3519.64	37.0039	580.619	695.254	1249.79
	3531.73	37.0034	587.418	685.602	1252.67
	3542.37	36.9981	590.878	711.572	1257.15
	3549.94	36.995	584.013	706.543	1261.62
	3562.1	37.002	586.393	713.793	1266.12
	3572.67	37.0078	592.459	720.628	1277.67
	3580.29	37.0011	590.101	706.668	1305.08
	3592.41	36.9991	604.788	726.548	1283.45
	3602.26	37.0078	613.308	723.814	1287.89
