# Supplementary material for: 3D bioprinted multilayered cerebrovascular conduits to study cancer extravasation mechanism related with vascular geometry
Source: Nat Commun. 2023 Nov 24;14:7696. doi: 10.1038/s41467-023-43586-4 (PMC10673893; doi:10.1038/s41467-023-43586-4)
Supplement: Supplementary file 4 — Source data [file 41467_2023_43586_MOESM4_ESM.zip › SourceData_FigS4.xlsx]

## Sheet: Sheet1
Figure S4B	Day 1	1.0B	1.0B0.5A	1.0B1.0A		Day 7	1.0B	1.0B0.5A	1.0B1.0A
		1.1285	1.162	1.009			4.808	3.212	2.14
		1.1195	1.1825	1.048			4.72	3.132	2.08
		1.13	1.1885	1.045			4.768	3.076	2.096
		1.137	1.1755	1.057
						Day 7	1.0B : 1.0B0.5A : 1.0B1.0A
						P value	<0.0001
