# Supplementary material for: 3D bioprinted multilayered cerebrovascular conduits to study cancer extravasation mechanism related with vascular geometry
Source: Nat Commun. 2023 Nov 24;14:7696. doi: 10.1038/s41467-023-43586-4 (PMC10673893; doi:10.1038/s41467-023-43586-4)
Supplement: Supplementary file 4 — Source data [file 41467_2023_43586_MOESM4_ESM.zip › SourceData_FigS6.xlsx]

## Sheet: Sheet1
Figure S6B		Brain	Hybrid BdECM			Brain : hybrid BdECM
	Compressive modulus (Pa)	114.02	73.2932		P value	0.0002
		128.267	85.8612
		117.543	93.2299
		112.126	79.2595
		119.449	94.6591
Figure S6C(i)	Brain	Angular frequency (rad/s)	G'	G'	G'		Angular frequency (rad/s)	G''	G''	G''		Angular frequency (rad/s)	tan δ	tan δ	tan δ
		1	2393.89	1087.84	2492.2		1	595.826	331.603	726.029		1	0.248894	0.304828	0.29132
		1.3895	2643.48	1177.84	2620.13		1.3895	711.506	189.154	648.945		1.3895	0.269155	0.160594	0.247677
		1.93071	2816.02	1290.98	2889.26		1.93071	550.79	262.303	879.357		1.93071	0.195592	0.203181	0.304354
		2.68266	3103.81	1366.02	3128.85		2.68266	628.166	359.251	763.729		2.68266	0.202385	0.262991	0.244093
		3.72757	3084.19	1463.55	3295.15		3.72757	633.055	304.582	803.944		3.72757	0.205258	0.208112	0.243978
		5.1795	3376.97	1581.15	3315.11		5.1795	716.817	329.786	795.335		5.1795	0.212266	0.208573	0.239912
		7.19689	3630.93	1597.14	3757.34		7.19689	747.985	346.182	771.05		7.19689	0.206004	0.216751	0.205212
		10.0001	3747.67	1659.09	3830.94		10.0001	787.521	348.261	894.859		10.0001	0.210136	0.209912	0.233587
		13.8951	4048.25	1763.05	4043.73		13.8951	872.217	388.188	898.985		13.8951	0.215455	0.220179	0.222316
		19.3072	4195.93	1836.73	4198.53		19.3072	913.157	398.905	921.637		19.3072	0.217629	0.217182	0.219514
		26.8271	4633.13	1970.37	4474.27		26.8271	1020.66	428.04	1031.84		26.8271	0.220296	0.217238	0.230617
		37.2761	4666.19	2121.08	4638.09		37.2761	1070.32	484.506	1108.68		37.2761	0.229378	0.228424	0.239037
		51.7952	4767.61	2073.42	4775.06		51.7952	1124.07	511.4	1177.31		51.7952	0.235771	0.246645	0.246554
		71.9676	4993.71	2166.79	4843.76		71.9676	1213.63	563.498	1256.03		71.9676	0.243032	0.260062	0.259309
		100	5186.23	2076.24	4886.16		100	1340.34	613.924	1374.01		100	0.258442	0.29569	0.281205
Figure S6C(ii)	Hybrid BdECM	Angular frequency (rad/s)	G'	G'	G'		Angular frequency (rad/s)	G''	G''	G''		Angular frequency (rad/s)	tan δ	tan δ	tan δ
		1	202.506	1266.74	548.171		1	52.6969	258.154	161.846		1	0.260224	0.203794	0.295247
		1.3895	224.398	1340.59	601.113		1.3895	57.3975	264.156	161.66		1.3895	0.255784	0.197045	0.268935
		1.93071	263.873	1464.12	730.338		1.93071	61.2333	267.508	182.544		1.93071	0.232056	0.182709	0.249944
		2.68266	289.45	1553.8	814.244		2.68266	66.7111	277.548	203.629		2.68266	0.230476	0.178625	0.250084
		3.72757	339.174	1736	990.001		3.72757	75.1985	299.294	226.226		3.72757	0.221711	0.172405	0.228511
		5.1795	366.14	1807.65	1089.28		5.1795	80.1626	304.969	243.648		5.1795	0.21894	0.16871	0.223678
		7.19689	425.707	1945.99	1249		7.19689	92.42	313.963	269.659		7.19689	0.217098	0.161339	0.2159
		10.0001	465.466	2016.36	1339.51		10.0001	101.81	319.279	287.998		10.0001	0.218727	0.158344	0.215002
		13.8951	487.373	2076.28	1437.92		13.8951	106.413	323.258	309.362		13.8951	0.21834	0.155691	0.215146
		19.3072	570.277	2305.02	1717.34		19.3072	127.489	349.771	376.313		19.3072	0.223556	0.151743	0.219126
		26.8271	591.061	2360.41	1857.87		26.8271	134.107	356.188	408.466		26.8271	0.226892	0.150901	0.219858
		37.2761	697.084	2595.23	2253.62		37.2761	162.999	387.556	498.493		37.2761	0.23383	0.149334	0.221197
		51.7952	746.342	2656.4	2473.51		51.7952	177.937	396.329	547.108		51.7952	0.238412	0.149198	0.221187
		71.9676	867.703	3041.02	2956.86		71.9676	212.827	446.778	653.348		71.9676	0.245277	0.146917	0.22096
		100	925.906	3126.73	3174.35		100	228.663	458.249	702.101		100	0.246961	0.146558	0.22118
