# Supplementary material for: 3D bioprinted multilayered cerebrovascular conduits to study cancer extravasation mechanism related with vascular geometry
Source: Nat Commun. 2023 Nov 24;14:7696. doi: 10.1038/s41467-023-43586-4 (PMC10673893; doi:10.1038/s41467-023-43586-4)
Supplement: Supplementary file 4 — Source data [file 41467_2023_43586_MOESM4_ESM.zip › SourceData_TableS1.xlsx]

## Sheet: Sheet1
Table S1	CTC-	0°	90°	150°		CTC-	0°	90°	150°		CTC-	0°	90°	150°		CTC-	0°	90°	150°
	E-selectin	3.85042	2.85143	3.3752		VCAM-1	9.28143	7.85391	10.5214		ICAM-1	70.1997	82.9142	83.9412		VE-Cadherin	564.102	659.786	497.466
		3.51939	3.12036	3.42238			13.4147	10.1051	13.6947			71.9281	87.4065	76.1329			547.911	391.323	652.244
		3.42191	3.64564	3.25243			11.3123	10.8832	12.1825			86.9342	88.3433	88.8538			541.474	709.251	465.421
		3.37265	3.95412	3.04321			11.642	13.7319	11.4556			77.1554	81.9928	82.3215			560.754	401.094	684.289
	CTC+	0°	90°	150°		CTC+	0°	90°	150°		CTC+	0°	90°	150°		CTC+	0°	90°	150°
	E-selectin	3.667	5.68224	6.72829		VCAM-1	15.3514	16.0314	20.5833		ICAM-1	83.9458	153.421	160.184		VE-Cadherin	450.773	359.975	357.881
		3.32246	4.91773	6.32051			14.1072	18.8124	22.4675			75.6279	135.555	187.557			521.733	376.8	191.933
		3.12542	5.35261	6.44226			14.7419	15.2323	21.6382			73.9195	131.904	193.174			543.894	356.273	149.734
		3.18904	5.73188	7.34449			14.7367	17.9059	22.642			85.6585	155.969	155.222			440.293	379.917	367.902
